# Supplementary material for: Discovery of a Novel Periodontal Disease-Associated Bacterium
Source: Microb Ecol. 2018 Jun 2;77(1):267–76. doi: 10.1007/s00248-018-1200-6 (PMC6275135; doi:10.1007/s00248-018-1200-6)
Supplement: Supplementary file 1 — NCBI sequence read archive (SRA) of HMP metagenomic libraries included in this study. The table presents libraries obtained from healthy sampling subjects from the gut, skin, sub- and supragingival plaque. (XLSX 6 kb) [file 248_2018_1200_MOESM1_ESM.xlsx]

## Sheet: Sheet1
SRA_ID	Samplesite
SRS013638	1gut
SRS077753	1gut
SRS016437	1gut
SRS049896	1gut
SRS097889	1gut
SRS053356	1gut
SRS098514	1gut
SRS053573	1gut
SRS098644	1gut
SRS100021	1gut
SRS056273	1gut
SRS101376	1gut
SRS143598	1gut
SRS143876	1gut
SRS064973	1gut
SRS144537	1gut
SRS146812	1gut
SRS147346	1gut
SRS012924	2skin
SRS077744	2skin
SRS077863	2skin
SRS043610	2skin
SRS078433	2skin
SRS049547	2skin
SRS078679	2skin
SRS053578	2skin
SRS056699	2skin
SRS102816	2skin
SRS057559	2skin
SRS058646	2skin
SRS075092	2skin
SRS075355	2skin
SRS013942	saliva
SRS013942	saliva
SRS013942	saliva
SRS013942	saliva
SRS013942	saliva
SRS013942	saliva
SRS013950	subgingival_plaque
SRS014107	subgingival_plaque
SRS014477	subgingival_plaque
SRS014691	subgingival_plaque
SRS015064	subgingival_plaque
SRS019029	subgingival_plaque
SRS019129	subgingival_plaque
SRS063215	subgingival_plaque
SRS077312	subgingival_plaque
SRS104521	subgingival_plaque
SRS143068	subgingival_plaque
SRS143762	subgingival_plaque
SRS144124	subgingival_plaque
SRS144382	subgingival_plaque
SRS148157	subgingival_plaque
SRS148290	subgingival_plaque
SRS044230	supragingival_plaque
SRS044448	supragingival_plaque
SRS045015	supragingival_plaque
SRS047590	supragingival_plaque
SRS050799	supragingival_plaque
SRS058261	supragingival_plaque
SRS058730	supragingival_plaque
SRS063485	supragingival_plaque
SRS074682	supragingival_plaque
SRS074976	supragingival_plaque
SRS075090	supragingival_plaque
SRS075353	supragingival_plaque
SRS075959	supragingival_plaque
SRS076926	supragingival_plaque
SRS077104	supragingival_plaque
SRS077520	supragingival_plaque
SRS077861	supragingival_plaque
SRS078254	supragingival_plaque
SRS078677	supragingival_plaque
SRS078738	supragingival_plaque
SRS079308	supragingival_plaque
SRS097907	supragingival_plaque
SRS098567	supragingival_plaque
SRS098624	supragingival_plaque
SRS098735	supragingival_plaque
SRS098824	supragingival_plaque
SRS101388	supragingival_plaque
SRS102814	supragingival_plaque
SRS103983	supragingival_plaque
SRS104177	supragingival_plaque
SRS104291	supragingival_plaque
SRS104368	supragingival_plaque
SRS104539	supragingival_plaque
SRS105121	supragingival_plaque
SRS142608	supragingival_plaque
SRS142664	supragingival_plaque
SRS142883	supragingival_plaque
SRS143066	supragingival_plaque
SRS143216	supragingival_plaque
SRS143616	supragingival_plaque
SRS143732	supragingival_plaque
SRS143872	supragingival_plaque
SRS144026	supragingival_plaque
SRS144380	supragingival_plaque
SRS144402	supragingival_plaque
SRS144546	supragingival_plaque
SRS145509	supragingival_plaque
SRS146750	supragingival_plaque
SRS146773	supragingival_plaque
SRS146830	supragingival_plaque
SRS146878	supragingival_plaque
SRS147871	supragingival_plaque
SRS148193	supragingival_plaque
SRS148262	supragingival_plaque
SRS148472	supragingival_plaque
SRS149647	supragingival_plaque
SRS149973	supragingival_plaque
SRS011098	supragingival_plaque
SRS011126	supragingival_plaque
SRS011152	supragingival_plaque
SRS011343	supragingival_plaque
SRS012285	supragingival_plaque
SRS012922	supragingival_plaque
SRS012989	supragingival_plaque
SRS013170	supragingival_plaque
SRS013252	supragingival_plaque
SRS013723	supragingival_plaque
SRS013949	supragingival_plaque
SRS014476	supragingival_plaque
SRS014578	supragingival_plaque
SRS014690	supragingival_plaque
SRS014894	supragingival_plaque
SRS015044	supragingival_plaque
SRS015215	supragingival_plaque
SRS015278	supragingival_plaque
SRS015470	supragingival_plaque
SRS015574	supragingival_plaque
SRS015650	supragingival_plaque
SRS015755	supragingival_plaque
SRS015803	supragingival_plaque
SRS015899	supragingival_plaque
SRS015947	supragingival_plaque
SRS015989	supragingival_plaque
SRS016043	supragingival_plaque
SRS016092	supragingival_plaque
SRS016200	supragingival_plaque
SRS016331	supragingival_plaque
SRS016541	supragingival_plaque
SRS016575	supragingival_plaque
SRS017025	supragingival_plaque
SRS017088	supragingival_plaque
SRS017227	supragingival_plaque
SRS017304	supragingival_plaque
SRS017387	supragingival_plaque
SRS017445	supragingival_plaque
SRS017511	supragingival_plaque
SRS017691	supragingival_plaque
SRS017788	supragingival_plaque
SRS017814	supragingival_plaque
SRS018157	supragingival_plaque
SRS018337	supragingival_plaque
SRS018394	supragingival_plaque
SRS018513	supragingival_plaque
SRS018573	supragingival_plaque
SRS018665	supragingival_plaque
SRS018975	supragingival_plaque
SRS019028	supragingival_plaque
SRS019128	supragingival_plaque
SRS019225	supragingival_plaque
SRS019333	supragingival_plaque
SRS019387	supragingival_plaque
SRS019591	supragingival_plaque
SRS019906	supragingival_plaque
SRS019980	supragingival_plaque
SRS020226	supragingival_plaque
SRS020340	supragingival_plaque
SRS020862	supragingival_plaque
SRS021477	supragingival_plaque
SRS021960	supragingival_plaque
SRS022083	supragingival_plaque
SRS022149	supragingival_plaque
SRS022536	supragingival_plaque
SRS022602	supragingival_plaque
SRS022883	supragingival_plaque
SRS023358	supragingival_plaque
SRS023538	supragingival_plaque
SRS023595	supragingival_plaque
SRS023841	supragingival_plaque
SRS023938	supragingival_plaque
SRS023964	supragingival_plaque
SRS024087	supragingival_plaque
SRS024144	supragingival_plaque
SRS024289	supragingival_plaque
SRS024355	supragingival_plaque
SRS024381	supragingival_plaque
SRS024447	supragingival_plaque
SRS043755	supragingival_plaque
SRS043772	supragingival_plaque
SRS044366	supragingival_plaque
SRS045313	supragingival_plaque
SRS047100	supragingival_plaque
SRS047113	supragingival_plaque
SRS047265	supragingival_plaque
SRS047634	supragingival_plaque
SRS049318	supragingival_plaque
SRS051244	supragingival_plaque
SRS051378	supragingival_plaque
SRS051941	supragingival_plaque
SRS052604	supragingival_plaque
SRS053630	supragingival_plaque
SRS054430	supragingival_plaque
SRS055450	supragingival_plaque
SRS057290	supragingival_plaque
SRS058808	supragingival_plaque
SRS063603	supragingival_plaque
SRS064219	supragingival_plaque
SRS064449	supragingival_plaque
SRS065099	supragingival_plaque
SRS065310	supragingival_plaque
SRS1234431	supragingival_plaque
