# Supplementary material for: Discovery of a Novel Periodontal Disease-Associated Bacterium
Source: Microb Ecol. 2018 Jun 2;77(1):267–76. doi: 10.1007/s00248-018-1200-6 (PMC6275135; doi:10.1007/s00248-018-1200-6)
Supplement: Supplementary file 2 — BLAST analysis comparing gene homology between Candidatus Bacteroides periocalifornicus and pathogenic Porphyromonas gingivalis ATCC 33277. (XLSX 174 kb) [file 248_2018_1200_MOESM2_ESM.xlsx]

## Sheet: compare_pg.tsv
Contig	Gene	Length	Gene id	function	Hit	Contig	Gene	Gene id	percent identity 242619.1	function
1	1	147	fig|6666666.118250.peg.1	CDP-diacylglycerol--serine O-phosphatidyltransferase (EC 2.7.8.8)	-				0
1	2	596	fig|6666666.118250.peg.2	Translation elongation factor LepA	bi	1	1068	fig|242619.1.peg.1068	71.09	Translation elongation factor LepA
1	3	39	fig|6666666.118250.peg.3	hypothetical protein	-				0
1	4	278	fig|6666666.118250.peg.4	hypothetical protein	-				0
1	5	780	fig|6666666.118250.peg.5	putative ferric aerobactin receptor	uni	1	162	fig|242619.1.peg.162	30	TonB-dependent receptor
1	6	780	fig|6666666.118250.peg.6	TonB-dependent receptor	uni	1	162	fig|242619.1.peg.162	30	TonB-dependent receptor
1	7	278	fig|6666666.118250.peg.7	hypothetical protein	-				0
1	8	39	fig|6666666.118250.peg.8	hypothetical protein	-				0
1	9	596	fig|6666666.118250.peg.9	Translation elongation factor LepA	uni	1	1068	fig|242619.1.peg.1068	71.09	Translation elongation factor LepA
1	10	147	fig|6666666.118250.peg.10	CDP-diacylglycerol--serine O-phosphatidyltransferase (EC 2.7.8.8)	-				0
2	11	248	fig|6666666.118250.peg.11	hypothetical protein	-				0
2	12	265	fig|6666666.118250.peg.12	Queuosine Biosynthesis QueE Radical SAM	bi	1	914	fig|242619.1.peg.914	33.59	Queuosine Biosynthesis QueE Radical SAM
2	13	223	fig|6666666.118250.peg.13	Queuosine Biosynthesis QueC ATPase	bi	1	1124	fig|242619.1.peg.1124	38.36	Queuosine Biosynthesis QueC ATPase
2	14	559	fig|6666666.118250.peg.14	DNA repair protein RecN	bi	1	1580	fig|242619.1.peg.1580	40.67	DNA repair protein RecN
2	15	307	fig|6666666.118250.peg.15	hypothetical protein	bi	1	1581	fig|242619.1.peg.1581	36.97	hypothetical protein
2	16	449	fig|6666666.118250.peg.16	Phosphopantothenoylcysteine decarboxylase (EC 4.1.1.36) / Phosphopantothenoylcysteine synthetase (EC 6.3.2.5)	bi	1	1582	fig|242619.1.peg.1582	48.17	Phosphopantothenoylcysteine decarboxylase (EC 4.1.1.36) / Phosphopantothenoylcysteine synthetase (EC 6.3.2.5)
2	17	122	fig|6666666.118250.peg.17	hypothetical protein	bi	1	1049	fig|242619.1.peg.1049	51	hypothetical protein
2	18	40	fig|6666666.118250.peg.18	hypothetical protein	-				0
2	19	275	fig|6666666.118250.peg.19	Outer membrane assembly lipoprotein YfiO	bi	1	1047	fig|242619.1.peg.1047	32.2	lipoprotein protein, putative
2	20	316	fig|6666666.118250.peg.20	Carbamate kinase (EC 2.7.2.2)	-				0
2	21	334	fig|6666666.118250.peg.21	Ornithine carbamoyltransferase (EC 2.1.3.3)	uni	1	309	fig|242619.1.peg.309	26.94	Aspartate carbamoyltransferase (EC 2.1.3.2)
2	22	477	fig|6666666.118250.peg.22	Probable dipeptidase (EC 3.4.-.-)	uni	1	1127	fig|242619.1.peg.1127	24.6	dipeptidase-related protein
2	23	766	fig|6666666.118250.peg.23	ATP-dependent DNA helicase UvrD/PcrA	bi	1	899	fig|242619.1.peg.899	42.67	ATP-dependent DNA helicase UvrD/PcrA
2	24	266	fig|6666666.118250.peg.24	hypothetical protein	-				0
2	25	511	fig|6666666.118250.peg.25	2',3'-cyclic-nucleotide 2'-phosphodiesterase (EC 3.1.4.16)	bi	1	348	fig|242619.1.peg.348	67	Hydrolase (HAD superfamily)
2	26	99	fig|6666666.118250.peg.26	hypothetical protein	-				0
2	27	98	fig|6666666.118250.peg.27	hypothetical protein	-				0
2	28	139	fig|6666666.118250.peg.28	Ribosome-associated heat shock protein implicated in the recycling of the 50S subunit (S4 paralog)	bi	1	147	fig|242619.1.peg.147	40	Ribosome-associated heat shock protein implicated in the recycling of the 50S subunit (S4 paralog)
2	29	200	fig|6666666.118250.peg.29	Peptidyl-tRNA hydrolase (EC 3.1.1.29)	bi	1	148	fig|242619.1.peg.148	57.84	Peptidyl-tRNA hydrolase (EC 3.1.1.29)
2	30	49	fig|6666666.118250.peg.30	hypothetical protein	-				0
2	31	199	fig|6666666.118250.peg.31	LSU ribosomal protein L25p	bi	1	149	fig|242619.1.peg.149	40.1	LSU ribosomal protein L25p
2	32	57	fig|6666666.118250.peg.32	hypothetical protein	-				0
2	33	182	fig|6666666.118250.peg.33	carbonic anhydrase, family 3	bi	1	1043	fig|242619.1.peg.1043	50.57	hexapeptide transferase family protein
2	34	740	fig|6666666.118250.peg.34	Lead, cadmium, zinc and mercury transporting ATPase (EC 3.6.3.3) (EC 3.6.3.5); Copper-translocating P-type ATPase (EC 3.6.3.4)	uni	1	814	fig|242619.1.peg.814	22.41	calcium-transporting ATPase
2	35	39	fig|6666666.118250.peg.35	hypothetical protein	-				0
2	36	436	fig|6666666.118250.peg.36	conserved hypothetical protein [KO:K01992]	bi	1	817	fig|242619.1.peg.817	36.53	ABC transporter, permease protein, putative
2	37	327	fig|6666666.118250.peg.37	ABC transporter, ATP-binding protein	bi	1	818	fig|242619.1.peg.818	54.19	ABC transporter, ATP-binding protein
2	38	350	fig|6666666.118250.peg.38	hypothetical protein	bi	1	275	fig|242619.1.peg.275	47.46	hypothetical protein
2	39	60	fig|6666666.118250.peg.39	hypothetical protein	-				0
2	40	220	fig|6666666.118250.peg.40	Hydroxyacylglutathione hydrolase (EC 3.1.2.6)	bi	1	1121	fig|242619.1.peg.1121	40.38	Similar to Hydroxyacylglutathione hydrolase, but in an organism lacking glutathione biosynthesis
2	41	903	fig|6666666.118250.peg.41	hypothetical protein	-				0
2	42	295	fig|6666666.118250.peg.42	lipoprotein, putative	bi	1	210	fig|242619.1.peg.210	25.5	lipoprotein, putative
2	43	605	fig|6666666.118250.peg.43	Penicillin-binding protein 2 (PBP-2)	bi	1	1195	fig|242619.1.peg.1195	43.43	Penicillin-binding protein 2 (PBP-2)
2	44	177	fig|6666666.118250.peg.44	Rod shape-determining protein MreD	bi	1	1196	fig|242619.1.peg.1196	32.08	hypothetical protein
2	45	276	fig|6666666.118250.peg.45	Rod shape-determining protein MreC	bi	1	1197	fig|242619.1.peg.1197	32.98	Rod shape-determining protein MreC
2	46	339	fig|6666666.118250.peg.46	Rod shape-determining protein MreB	bi	1	1198	fig|242619.1.peg.1198	67.75	Rod shape-determining protein MreB
2	47	526	fig|6666666.118250.peg.47	IMP cyclohydrolase (EC 3.5.4.10) / Phosphoribosylaminoimidazolecarboxamide formyltransferase (EC 2.1.2.3)	bi	1	1199	fig|242619.1.peg.1199	43.21	IMP cyclohydrolase (EC 3.5.4.10) / Phosphoribosylaminoimidazolecarboxamide formyltransferase (EC 2.1.2.3)
3	48	344	fig|6666666.118250.peg.48	Permease of the drug/metabolite transporter (DMT) superfamily	bi	1	288	fig|242619.1.peg.288	41.38	membrane protein, putative
3	49	127	fig|6666666.118250.peg.49	Glycine cleavage system H protein	bi	1	822	fig|242619.1.peg.822	67.46	Glycine cleavage system H protein
4	50	595	fig|6666666.118250.peg.50	Protease IV	bi	1	565	fig|242619.1.peg.565	38.1	signal peptide peptidase SppA, 67K type
4	51	51	fig|6666666.118250.peg.51	hypothetical protein	-				0
4	52	46	fig|6666666.118250.peg.52	hypothetical protein	-				0
4	53	203	fig|6666666.118250.peg.53	FIG000605: protein co-occurring with transport systems (COG1739)	bi	1	108	fig|242619.1.peg.108	45.5	hypothetical conserved protein COG1739
4	54	162	fig|6666666.118250.peg.54	Histone acetyltransferase HPA2 and related acetyltransferases	-				0
4	55	305	fig|6666666.118250.peg.55	Aspartate carbamoyltransferase (EC 2.1.3.2)	bi	1	309	fig|242619.1.peg.309	64.09	Aspartate carbamoyltransferase (EC 2.1.3.2)
4	56	155	fig|6666666.118250.peg.56	Aspartate carbamoyltransferase regulatory chain (PyrI)	bi	1	310	fig|242619.1.peg.310	50	Aspartate carbamoyltransferase regulatory chain (PyrI)
4	57	352	fig|6666666.118250.peg.57	Thiamine-monophosphate kinase (EC 2.7.4.16)	bi	1	563	fig|242619.1.peg.563	60.41	Thiamine-monophosphate kinase (EC 2.7.4.16)
4	58	219	fig|6666666.118250.peg.58	MotA/TolQ/ExbB proton channel family protein	bi	1	557	fig|242619.1.peg.557	60.2	MotA/TolQ/ExbB proton channel family protein
4	59	133	fig|6666666.118250.peg.59	Biopolymer transport protein ExbD/TolR	bi	1	558	fig|242619.1.peg.558	38.35	Biopolymer transport protein ExbD/TolR
4	60	295	fig|6666666.118250.peg.60	Ferric siderophore transport system, periplasmic binding protein TonB	bi	1	559	fig|242619.1.peg.559	38.14	Ferric siderophore transport system, periplasmic binding protein TonB
4	61	220	fig|6666666.118250.peg.61	Ribonuclease HI-related protein 3	bi	1	1045	fig|242619.1.peg.1045	44.7	Ribonuclease HI-related protein 3
4	62	44	fig|6666666.118250.peg.62	hypothetical protein	-				0
4	63	376	fig|6666666.118250.peg.63	ABC transporter, permease protein	uni	1	1077	fig|242619.1.peg.1077	31.66	membrane protein, putative
4	64	180	fig|6666666.118250.peg.64	hypothetical protein	-				0
4	65	326	fig|6666666.118250.peg.65	Glycosyl transferase, group 2 family protein	bi	1	268	fig|242619.1.peg.268	60.95	glycosyl transferase, group 2 family protein
4	66	287	fig|6666666.118250.peg.66	hypothetical protein	-				0
4	67	46	fig|6666666.118250.peg.67	hypothetical protein	-				0
4	68	76	fig|6666666.118250.peg.68	hypothetical protein	-				0
4	69	158	fig|6666666.118250.peg.69	M. jannaschii predicted coding region MJ0455	-				0
4	70	2533	fig|6666666.118250.peg.70	hypothetical protein	-				0
4	71	109	fig|6666666.118250.peg.71	hypothetical protein	bi	1	1051	fig|242619.1.peg.1051	44.12	hypothetical protein
4	72	702	fig|6666666.118250.peg.72	ATP-dependent DNA helicase RecG (EC 3.6.1.-)	bi	1	301	fig|242619.1.peg.301	48.71	ATP-dependent DNA helicase RecG (EC 3.6.1.-)
4	73	360	fig|6666666.118250.peg.73	Tetraacyldisaccharide 4'-kinase (EC 2.7.1.130)	bi	1	564	fig|242619.1.peg.564	32.65	Tetraacyldisaccharide 4'-kinase (EC 2.7.1.130)
4	74	272	fig|6666666.118250.peg.74	Purine nucleoside phosphorylase (EC 2.4.2.1)	bi	1	489	fig|242619.1.peg.489	47.62	Purine nucleoside phosphorylase (EC 2.4.2.1)
4	75	257	fig|6666666.118250.peg.75	Pyridoxine 5'-phosphate synthase (EC 2.6.99.2)	bi	1	556	fig|242619.1.peg.556	59.49	Pyridoxine 5'-phosphate synthase (EC 2.6.99.2)
4	76	286	fig|6666666.118250.peg.76	Hydrolase, alpha/beta fold family	-				0
4	77	264	fig|6666666.118250.peg.77	Ribonuclease III (EC 3.1.26.3)	bi	1	1506	fig|242619.1.peg.1506	36.04	Ribonuclease III (EC 3.1.26.3)
4	78	417	fig|6666666.118250.peg.78	3-oxoacyl-[acyl-carrier-protein] synthase, KASII (EC 2.3.1.179)	bi	1	1507	fig|242619.1.peg.1507	64.27	3-oxoacyl-[acyl-carrier-protein] synthase, KASII (EC 2.3.1.41)
4	79	79	fig|6666666.118250.peg.79	Acyl carrier protein	bi	1	1508	fig|242619.1.peg.1508	63.51	Acyl carrier protein
4	80	192	fig|6666666.118250.peg.80	Phosphoribosylglycinamide formyltransferase (EC 2.1.2.2)	bi	1	1509	fig|242619.1.peg.1509	51.37	Phosphoribosylglycinamide formyltransferase (EC 2.1.2.2)
4	81	441	fig|6666666.118250.peg.81	Small-conductance mechanosensitive channel	-				0
4	82	311	fig|6666666.118250.peg.82	Hemolysin A	bi	1	1603	fig|242619.1.peg.1603	50	hemolysin
4	83	56	fig|6666666.118250.peg.83	hypothetical protein	-				0
4	84	64	fig|6666666.118250.peg.84	hypothetical protein	-				0
4	85	1026	fig|6666666.118250.peg.85	TonB family protein / TonB-dependent receptor	bi	1	1211	fig|242619.1.peg.1211	29.07	hypothetical outer membrane receptor
4	86	501	fig|6666666.118250.peg.86	putative outer membrane protein, probably involved in nutrient binding	-				0
4	87	38	fig|6666666.118250.peg.87	hypothetical protein	-				0
4	88	1021	fig|6666666.118250.peg.88	TonB family protein / TonB-dependent receptor	uni	1	162	fig|242619.1.peg.162	29.27	TonB-dependent receptor
4	89	40	fig|6666666.118250.peg.89	hypothetical protein	-				0
4	90	341	fig|6666666.118250.peg.90	putative outer membrane protein, probably involved in nutrient binding	-				0
4	91	277	fig|6666666.118250.peg.91	hypothetical protein	-				0
4	92	193	fig|6666666.118250.peg.92	Nucleoside 5-triphosphatase RdgB (dHAPTP, dITP, XTP-specific) (EC 3.6.1.15)	bi	1	1374	fig|242619.1.peg.1374	54.21	Nucleoside 5-triphosphatase RdgB (dHAPTP, dITP, XTP-specific) (EC 3.6.1.15)
4	93	762	fig|6666666.118250.peg.93	Immunoreactive 84kD antigen PG93	bi	1	1375	fig|242619.1.peg.1375	27.02	immunoreactive 84 kDa antigen PG93
4	94	245	fig|6666666.118250.peg.94	hypothetical protein	bi	1	1720	fig|242619.1.peg.1720	23.55	DNA recombination and repair protein RecO
4	95	447	fig|6666666.118250.peg.95	Multi antimicrobial extrusion protein (Na(+)/drug antiporter), MATE family of MDR efflux pumps	bi	1	562	fig|242619.1.peg.562	41.69	MATE efflux family protein
4	96	511	fig|6666666.118250.peg.96	2,3-bisphosphoglycerate-independent phosphoglycerate mutase (EC 5.4.2.1)	-				0
4	97	613	fig|6666666.118250.peg.97	SSU ribosomal protein S1p	bi	1	1114	fig|242619.1.peg.1114	70.55	SSU ribosomal protein S1p
4	98	116	fig|6666666.118250.peg.98	hypothetical protein	-				0
4	99	155	fig|6666666.118250.peg.99	hypothetical protein	-				0
4	100	307	fig|6666666.118250.peg.100	Ribonuclease Z (EC 3.1.26.11)	bi	1	650	fig|242619.1.peg.650	38.85	Ribonuclease Z (EC 3.1.26.11)
4	101	446	fig|6666666.118250.peg.101	sodium/hydrogen exchanger	uni	1	329	fig|242619.1.peg.329	21.3	sodium/hydrogen antiporter
4	102	47	fig|6666666.118250.peg.102	hypothetical protein	-				0
4	103	282	fig|6666666.118250.peg.103	Putative two-domain glycosyltransferase	-				0
4	104	197	fig|6666666.118250.peg.104	hypothetical protein	bi	1	570	fig|242619.1.peg.570	41.62	hypothetical protein
4	105	38	fig|6666666.118250.peg.105	hypothetical protein	-				0
4	106	48	fig|6666666.118250.peg.106	hypothetical protein	-				0
4	107	354	fig|6666666.118250.peg.107	Radical SAM domain heme biosynthesis protein	-				0
4	108	83	fig|6666666.118250.peg.108	hypothetical protein	-				0
4	109	59	fig|6666666.118250.peg.109	hypothetical protein	-				0
4	110	52	fig|6666666.118250.peg.110	hypothetical protein	-				0
4	111	444	fig|6666666.118250.peg.111	hypothetical protein	bi	1	919	fig|242619.1.peg.919	30.3	transcriptional regulator, putative
4	112	56	fig|6666666.118250.peg.112	hypothetical protein	-				0
4	113	668	fig|6666666.118250.peg.113	DNA mismatch repair protein MutL	bi	1	355	fig|242619.1.peg.355	37.83	DNA mismatch repair protein MutL
4	114	272	fig|6666666.118250.peg.114	GlpG protein (membrane protein of glp regulon)	bi	1	1204	fig|242619.1.peg.1204	44.23	rhomboid family protein
4	115	292	fig|6666666.118250.peg.115	GlpG protein (membrane protein of glp regulon)	bi	1	1203	fig|242619.1.peg.1203	37.02	rhomboid family protein
4	116	368	fig|6666666.118250.peg.116	AP endonuclease domain protein	bi	1	1202	fig|242619.1.peg.1202	29.58	AP endonuclease domain protein
4	117	346	fig|6666666.118250.peg.117	Thiamin biosynthesis lipoprotein ApbE	bi	1	266	fig|242619.1.peg.266	35.05	Thiamin biosynthesis lipoprotein ApbE
4	118	861	fig|6666666.118250.peg.118	ClpB protein	bi	1	970	fig|242619.1.peg.970	65.42	ClpB protein
4	119	375	fig|6666666.118250.peg.119	hypothetical protein	-				0
4	120	375	fig|6666666.118250.peg.120	Fibronectin type III domain protein	-				0
4	121	327	fig|6666666.118250.peg.121	hypothetical protein	-				0
5	122	357	fig|6666666.118250.peg.122	4-hydroxythreonine-4-phosphate dehydrogenase (EC 1.1.1.262)	bi	1	1770	fig|242619.1.peg.1770	47.49	4-hydroxythreonine-4-phosphate dehydrogenase (EC 1.1.1.262)
5	123	194	fig|6666666.118250.peg.123	Holliday junction DNA helicase RuvA	bi	1	712	fig|242619.1.peg.712	45.1	Holliday junction DNA helicase RuvA
5	124	2427	fig|6666666.118250.peg.124	hypothetical protein	bi	1	710	fig|242619.1.peg.710	39.72	hypothetical protein
5	125	782	fig|6666666.118250.peg.125	TonB-dependent receptor plug domain protein	uni	1	1719	fig|242619.1.peg.1719	26.72	TonB-dependent receptor, putative
6	126	342	fig|6666666.118250.peg.126	Cold-shock DNA-binding domain protein	-				0
6	127	848	fig|6666666.118250.peg.127	UDP-N-acetylmuramoylalanyl-D-glutamyl-2,6-diaminopimelate--D-alanyl-D-alanine ligase (EC 6.3.2.10) / Alanine racemase (EC 5.1.1.1)	bi	1	950	fig|242619.1.peg.950	45.05	UDP-N-acetylmuramoylalanyl-D-glutamyl-2,6-diaminopimelate--D-alanyl-D- alanyl ligase (EC 6.3.2.10)
6	128	295	fig|6666666.118250.peg.128	Agmatinase (EC 3.5.3.11)	-				0
6	129	341	fig|6666666.118250.peg.129	Deoxyhypusine synthase (EC 2.5.1.46)	-				0
6	130	51	fig|6666666.118250.peg.130	hypothetical protein	-				0
6	131	234	fig|6666666.118250.peg.131	tRNA (Guanine37-N1) -methyltransferase (EC 2.1.1.31)	bi	1	1743	fig|242619.1.peg.1743	60.27	tRNA (Guanine37-N1) -methyltransferase (EC 2.1.1.31)
6	132	174	fig|6666666.118250.peg.132	FIG00652545: hypothetical protein	-				0
6	133	260	fig|6666666.118250.peg.133	hypothetical protein	-				0
6	134	57	fig|6666666.118250.peg.134	hypothetical protein	-				0
6	135	123	fig|6666666.118250.peg.135	hypothetical protein	-				0
6	136	426	fig|6666666.118250.peg.136	transporter, putative	-				0
6	137	317	fig|6666666.118250.peg.137	hypothetical protein	-				0
7	138	439	fig|6666666.118250.peg.138	TPR repeat	uni	1	849	fig|242619.1.peg.849	27.67	TPR domain protein
7	139	442	fig|6666666.118250.peg.139	putative pyrogenic exotoxin B	-				0
7	140	58	fig|6666666.118250.peg.140	hypothetical protein	-				0
7	141	106	fig|6666666.118250.peg.141	hypothetical protein	-				0
7	142	45	fig|6666666.118250.peg.142	hypothetical protein	-				0
7	143	166	fig|6666666.118250.peg.143	hypothetical protein	-				0
7	144	542	fig|6666666.118250.peg.144	Type I restriction-modification system, DNA-methyltransferase subunit M (EC 2.1.1.72)	-				0
7	145	361	fig|6666666.118250.peg.145	cell filamentation protein Fic-related protein	-				0
7	146	387	fig|6666666.118250.peg.146	Type I restriction-modification system, specificity subunit S (EC 3.1.21.3)	-				0
7	147	315	fig|6666666.118250.peg.147	Predicted transcriptional regulator containing an HTH domain and an uncharacterized domain shared with the mammalian protein Schlafen	-				0
7	148	1031	fig|6666666.118250.peg.148	Type I restriction-modification system, restriction subunit R (EC 3.1.21.3)	-				0
7	149	42	fig|6666666.118250.peg.149	hypothetical protein	-				0
7	150	636	fig|6666666.118250.peg.150	FOG: TPR repeat	bi	1	1884	fig|242619.1.peg.1884	28.67	TPR domain protein
7	151	282	fig|6666666.118250.peg.151	hypothetical protein	-				0
7	152	80	fig|6666666.118250.peg.152	hypothetical protein	bi	1	785	fig|242619.1.peg.785	49.18	hypothetical protein
7	153	519	fig|6666666.118250.peg.153	Cytochrome d ubiquinol oxidase subunit I (EC 1.10.3.-)	bi	1	784	fig|242619.1.peg.784	53.33	Cytochrome d ubiquinol oxidase subunit I (EC 1.10.3.-)
7	154	392	fig|6666666.118250.peg.154	Cytochrome d ubiquinol oxidase subunit II (EC 1.10.3.-)	bi	1	783	fig|242619.1.peg.783	59.07	Cytochrome d ubiquinol oxidase subunit II (EC 1.10.3.-)
7	155	234	fig|6666666.118250.peg.155	Ribosomal RNA small subunit methyltransferase E (EC 2.1.1.-)	bi	1	1849	fig|242619.1.peg.1849	40.85	Ribosomal RNA small subunit methyltransferase E (EC 2.1.1.-)
7	156	146	fig|6666666.118250.peg.156	FIG057251: Fe-S oxidoreductase	-				0
7	157	393	fig|6666666.118250.peg.157	hypothetical protein	-				0
7	158	305	fig|6666666.118250.peg.158	NAD kinase (EC 2.7.1.23)	bi	1	555	fig|242619.1.peg.555	31.03	NAD kinase (EC 2.7.1.23)
7	159	144	fig|6666666.118250.peg.159	NAD(P)H oxidoreductase YRKL (EC 1.6.99.-) @ Putative NADPH-quinone reductase (modulator of drug activity B) @ Flavodoxin 2	bi	1	1556	fig|242619.1.peg.1556	34.75	NAD(P)H oxidoreductase YRKL (EC 1.6.99.-) @ Putative NADPH-quinone reductase (modulator of drug activity B) @ Flavodoxin 2
7	160	80	fig|6666666.118250.peg.160	hypothetical protein	-				0
7	161	470	fig|6666666.118250.peg.161	Xaa-Pro aminopeptidase (EC 3.4.11.9)	-				0
7	162	409	fig|6666666.118250.peg.162	ABC transporter efflux protein	uni	1	1425	fig|242619.1.peg.1425	24.83	ABC transporter, permease protein, putative
7	163	278	fig|6666666.118250.peg.163	Branched-chain amino acid aminotransferase (EC 2.6.1.42)	bi	1	1110	fig|242619.1.peg.1110	31.87	Branched-chain amino acid aminotransferase (EC 2.6.1.42)
7	164	482	fig|6666666.118250.peg.164	Thiol:disulfide interchange protein	bi	1	611	fig|242619.1.peg.611	23.83	lipoprotein, putative
7	165	169	fig|6666666.118250.peg.165	COG2110, Macro domain, possibly ADP-ribose binding module	bi	1	1522	fig|242619.1.peg.1522	61.11	ATPase associated with chromosome architecture/replication
7	166	38	fig|6666666.118250.peg.166	hypothetical protein	-				0
7	167	51	fig|6666666.118250.peg.167	hypothetical protein	-				0
7	168	280	fig|6666666.118250.peg.168	Protein-N(5)-glutamine methyltransferase PrmC, methylates polypeptide chain release factors RF1 and RF2	bi	1	138	fig|242619.1.peg.138	40.25	Methylase of polypeptide chain release factors
7	169	365	fig|6666666.118250.peg.169	Diaminohydroxyphosphoribosylaminopyrimidine deaminase (EC 3.5.4.26) / 5-amino-6-(5-phosphoribosylamino)uracil reductase (EC 1.1.1.193)	bi	1	137	fig|242619.1.peg.137	42.34	Diaminohydroxyphosphoribosylaminopyrimidine deaminase (EC 3.5.4.26) / 5-amino-6-(5-phosphoribosylamino)uracil reductase (EC 1.1.1.193)
7	170	280	fig|6666666.118250.peg.170	Vitamin B12 ABC transporter, permease component BtuC	bi	1	589	fig|242619.1.peg.589	40.57	iron compound ABC transporter, permease protein
7	171	345	fig|6666666.118250.peg.171	Ferrichrome transport ATP-binding protein FhuC (TC 3.A.1.14.3)	bi	1	590	fig|242619.1.peg.590	40.55	iron compound ABC transporter, ATP-binding protein
7	172	45	fig|6666666.118250.peg.172	hypothetical protein	-				0
7	173	261	fig|6666666.118250.peg.173	hypothetical protein	-				0
8	174	381	fig|6666666.118250.peg.174	4-carboxymuconolactone decarboxylase (EC 4.1.1.44)	-				0
8	175	372	fig|6666666.118250.peg.175	FIG01220323: hypothetical protein	uni	1	636	fig|242619.1.peg.636	31.82	prolyl oligopeptidase family protein
8	176	49	fig|6666666.118250.peg.176	hypothetical protein	-				0
8	177	434	fig|6666666.118250.peg.177	Exodeoxyribonuclease VII large subunit (EC 3.1.11.6)	bi	1	978	fig|242619.1.peg.978	35.41	Exodeoxyribonuclease VII large subunit (EC 3.1.11.6)
8	178	462	fig|6666666.118250.peg.178	Phosphomannomutase (EC 5.4.2.8) / Phosphoglucosamine mutase (EC 5.4.2.10)	bi	1	947	fig|242619.1.peg.947	55.07	Phosphomannomutase
8	179	423	fig|6666666.118250.peg.179	hypothetical protein	bi	1	1427	fig|242619.1.peg.1427	26.49	efflux transporter, MFP component, RND family
8	180	437	fig|6666666.118250.peg.180	Macrolide export ATP-binding/permease protein MacB (EC 3.6.3.-)	uni	1	1426	fig|242619.1.peg.1426	27.84	ABC transporter, permease protein, putative
8	181	512	fig|6666666.118250.peg.181	Outer membrane protein assembly factor YaeT precursor	bi	1	246	fig|242619.1.peg.246	34.7	outer membrane protein TolC, putative
8	182	159	fig|6666666.118250.peg.182	hypothetical protein	bi	1	788	fig|242619.1.peg.788	36.46	lipoprotein, putative
8	183	245	fig|6666666.118250.peg.183	4-hydroxy-tetrahydrodipicolinate reductase (EC 1.17.1.8)	bi	1	1715	fig|242619.1.peg.1715	43.15	Dihydrodipicolinate reductase (EC 1.3.1.26)
8	184	328	fig|6666666.118250.peg.184	Methionyl-tRNA formyltransferase (EC 2.1.2.9)	bi	1	1732	fig|242619.1.peg.1732	44.27	Methionyl-tRNA formyltransferase (EC 2.1.2.9)
8	185	413	fig|6666666.118250.peg.185	3,4-dihydroxy-2-butanone 4-phosphate synthase (EC 4.1.99.12) / GTP cyclohydrolase II (EC 3.5.4.25)	bi	1	527	fig|242619.1.peg.527	72.18	3,4-dihydroxy-2-butanone 4-phosphate synthase / GTP cyclohydrolase II (EC 3.5.4.25)
8	186	495	fig|6666666.118250.peg.186	membrane protein, putative	bi	1	526	fig|242619.1.peg.526	36.19	membrane protein, putative
8	187	71	fig|6666666.118250.peg.187	hypothetical protein	-				0
8	188	516	fig|6666666.118250.peg.188	Glutamyl-tRNA synthetase (EC 6.1.1.17)	bi	1	1342	fig|242619.1.peg.1342	56.5	Glutamyl-tRNA synthetase (EC 6.1.1.17)
8	189	253	fig|6666666.118250.peg.189	hypothetical protein	-				0
8	190	43	fig|6666666.118250.peg.190	hypothetical protein	-				0
8	191	587	fig|6666666.118250.peg.191	hypothetical protein	-				0
8	192	204	fig|6666666.118250.peg.192	hypothetical protein	-				0
8	193	340	fig|6666666.118250.peg.193	2-oxoglutarate oxidoreductase, beta subunit (EC 1.2.7.3)	bi	1	372	fig|242619.1.peg.372	59.16	2-oxoglutarate oxidoreductase, beta subunit (EC 1.2.7.3)
8	194	625	fig|6666666.118250.peg.194	2-oxoglutarate oxidoreductase, alpha subunit (EC 1.2.7.3)	bi	1	371	fig|242619.1.peg.371	57.7	pyruvate synthase
8	195	281	fig|6666666.118250.peg.195	hypothetical protein	bi	1	1372	fig|242619.1.peg.1372	29.86	Biotin-protein ligase (EC 6.3.4.15)
8	196	284	fig|6666666.118250.peg.196	hypothetical protein	-				0
8	197	133	fig|6666666.118250.peg.197	hypothetical protein	-				0
8	198	38	fig|6666666.118250.peg.198	hypothetical protein	-				0
8	199	200	fig|6666666.118250.peg.199	hypothetical protein	-				0
8	200	562	fig|6666666.118250.peg.200	Glutaminyl-tRNA synthetase (EC 6.1.1.18)	bi	1	1674	fig|242619.1.peg.1674	56.78	Glutaminyl-tRNA synthetase (EC 6.1.1.18)
8	201	373	fig|6666666.118250.peg.201	hypothetical protein	-				0
8	202	229	fig|6666666.118250.peg.202	hypothetical protein	-				0
8	203	93	fig|6666666.118250.peg.203	SSU ribosomal protein S20p	bi	1	1472	fig|242619.1.peg.1472	56.63	SSU ribosomal protein S20p
8	204	133	fig|6666666.118250.peg.204	hypothetical protein	-				0
8	205	471	fig|6666666.118250.peg.205	Glutamate synthase [NADPH] large chain (EC 1.4.1.13)	bi	1	1741	fig|242619.1.peg.1741	56.98	Pyridine nucleotide-disulphide oxidoreductase family protein
8	206	286	fig|6666666.118250.peg.206	Glutamate synthase [NADPH] large chain (EC 1.4.1.13)	bi	1	1742	fig|242619.1.peg.1742	45.96	oxidoreductase, FAD-binding, putative
8	207	886	fig|6666666.118250.peg.207	hypothetical protein	uni	1	1280	fig|242619.1.peg.1280	29.37	putative TonB-dependent receptor
8	208	206	fig|6666666.118250.peg.208	hypothetical protein	bi	1	1279	fig|242619.1.peg.1279	39.81	hypothetical protein
8	209	63	fig|6666666.118250.peg.209	hypothetical protein	-				0
8	210	41	fig|6666666.118250.peg.210	hypothetical protein	-				0
8	211	63	fig|6666666.118250.peg.211	hypothetical protein	-				0
8	212	891	fig|6666666.118250.peg.212	hypothetical protein	bi	1	1280	fig|242619.1.peg.1280	34.46	putative TonB-dependent receptor
8	213	222	fig|6666666.118250.peg.213	hypothetical protein	bi	1	1632	fig|242619.1.peg.1632	43.86	hypothetical protein
8	214	658	fig|6666666.118250.peg.214	hypothetical protein	-				0
8	215	215	fig|6666666.118250.peg.215	hypothetical protein	bi	1	665	fig|242619.1.peg.665	38.94	hypothetical protein
8	216	130	fig|6666666.118250.peg.216	hypothetical protein	-				0
8	217	529	fig|6666666.118250.peg.217	hypothetical protein	-				0
8	218	121	fig|6666666.118250.peg.218	hypothetical protein	bi	1	130	fig|242619.1.peg.130	35.83	hypothetical protein
8	219	423	fig|6666666.118250.peg.219	Transcriptional regulator	bi	1	131	fig|242619.1.peg.131	53.55	sigma-54-dependent transcriptional regulator
8	220	204	fig|6666666.118250.peg.220	hypothetical protein	-				0
8	221	100	fig|6666666.118250.peg.221	hypothetical protein	-				0
8	222	303	fig|6666666.118250.peg.222	N-acetylhexosamine 1-kinase	bi	1	142	fig|242619.1.peg.142	50.84	conserved domain protein
8	223	409	fig|6666666.118250.peg.223	Gene SCO4494, often clustered with other genes in menaquinone via futalosine pathway	-				0
8	224	40	fig|6666666.118250.peg.224	hypothetical protein	-				0
8	225	722	fig|6666666.118250.peg.225	Methyl-accepting chemotaxis protein I (serine chemoreceptor protein)	-				0
8	226	338	fig|6666666.118250.peg.226	Glycosyltransferase	bi	1	1905	fig|242619.1.peg.1905	48.16	glycosyl transferase, group 2 family protein
8	227	298	fig|6666666.118250.peg.227	Lipid A biosynthesis lauroyl acyltransferase (EC 2.3.1.-)	bi	1	1904	fig|242619.1.peg.1904	32.25	acyltransferase, HtrB/MsbB family
8	228	273	fig|6666666.118250.peg.228	Inositol-1-monophosphatase (EC 3.1.3.25)	-				0
8	229	446	fig|6666666.118250.peg.229	tRNA-t(6)A37 methylthiotransferase	bi	1	1903	fig|242619.1.peg.1903	45.31	MiaB family protein, possibly involved in tRNA or rRNA modification
8	230	381	fig|6666666.118250.peg.230	4-carboxymuconolactone decarboxylase (EC 4.1.1.44)	-				0
8	231	372	fig|6666666.118250.peg.231	FIG01220323: hypothetical protein	uni	1	636	fig|242619.1.peg.636	31.82	prolyl oligopeptidase family protein
8	232	49	fig|6666666.118250.peg.232	hypothetical protein	-				0
8	233	434	fig|6666666.118250.peg.233	Exodeoxyribonuclease VII large subunit (EC 3.1.11.6)	uni	1	978	fig|242619.1.peg.978	35.41	Exodeoxyribonuclease VII large subunit (EC 3.1.11.6)
8	234	462	fig|6666666.118250.peg.234	Phosphomannomutase (EC 5.4.2.8) / Phosphoglucosamine mutase (EC 5.4.2.10)	uni	1	947	fig|242619.1.peg.947	55.07	Phosphomannomutase
8	235	423	fig|6666666.118250.peg.235	Macrolide-specific efflux protein macA precursor	uni	1	1427	fig|242619.1.peg.1427	26.49	efflux transporter, MFP component, RND family
8	236	437	fig|6666666.118250.peg.236	Macrolide export ATP-binding/permease protein MacB (EC 3.6.3.-)	uni	1	1426	fig|242619.1.peg.1426	27.84	ABC transporter, permease protein, putative
8	237	512	fig|6666666.118250.peg.237	Outer membrane protein assembly factor YaeT precursor	uni	1	246	fig|242619.1.peg.246	34.7	outer membrane protein TolC, putative
8	238	159	fig|6666666.118250.peg.238	Lipoprotein	uni	1	788	fig|242619.1.peg.788	36.46	lipoprotein, putative
8	239	245	fig|6666666.118250.peg.239	4-hydroxy-tetrahydrodipicolinate reductase (EC 1.17.1.8)	uni	1	1715	fig|242619.1.peg.1715	43.15	Dihydrodipicolinate reductase (EC 1.3.1.26)
8	240	328	fig|6666666.118250.peg.240	Methionyl-tRNA formyltransferase (EC 2.1.2.9)	uni	1	1732	fig|242619.1.peg.1732	44.27	Methionyl-tRNA formyltransferase (EC 2.1.2.9)
8	241	413	fig|6666666.118250.peg.241	3,4-dihydroxy-2-butanone 4-phosphate synthase (EC 4.1.99.12) / GTP cyclohydrolase II (EC 3.5.4.25)	uni	1	527	fig|242619.1.peg.527	72.18	3,4-dihydroxy-2-butanone 4-phosphate synthase / GTP cyclohydrolase II (EC 3.5.4.25)
8	242	495	fig|6666666.118250.peg.242	membrane protein, putative	uni	1	526	fig|242619.1.peg.526	36.19	membrane protein, putative
8	243	71	fig|6666666.118250.peg.243	hypothetical protein	-				0
8	244	516	fig|6666666.118250.peg.244	Glutamyl-tRNA synthetase (EC 6.1.1.17)	uni	1	1342	fig|242619.1.peg.1342	56.5	Glutamyl-tRNA synthetase (EC 6.1.1.17)
8	245	253	fig|6666666.118250.peg.245	hypothetical protein	-				0
8	246	43	fig|6666666.118250.peg.246	hypothetical protein	-				0
8	247	587	fig|6666666.118250.peg.247	hypothetical protein	-				0
8	248	204	fig|6666666.118250.peg.248	hypothetical protein	-				0
8	249	340	fig|6666666.118250.peg.249	2-oxoglutarate oxidoreductase, beta subunit (EC 1.2.7.3)	uni	1	372	fig|242619.1.peg.372	59.16	2-oxoglutarate oxidoreductase, beta subunit (EC 1.2.7.3)
8	250	625	fig|6666666.118250.peg.250	2-oxoglutarate oxidoreductase, alpha subunit (EC 1.2.7.3)	uni	1	371	fig|242619.1.peg.371	57.7	pyruvate synthase
8	251	281	fig|6666666.118250.peg.251	Biotin-protein ligase (EC 6.3.4.15)	uni	1	1372	fig|242619.1.peg.1372	29.86	Biotin-protein ligase (EC 6.3.4.15)
8	252	284	fig|6666666.118250.peg.252	FrrB	-				0
8	253	133	fig|6666666.118250.peg.253	FIG057251: Fe-S oxidoreductase	-				0
8	254	38	fig|6666666.118250.peg.254	hypothetical protein	-				0
8	255	200	fig|6666666.118250.peg.255	hypothetical protein	-				0
8	256	562	fig|6666666.118250.peg.256	Glutaminyl-tRNA synthetase (EC 6.1.1.18)	uni	1	1674	fig|242619.1.peg.1674	56.78	Glutaminyl-tRNA synthetase (EC 6.1.1.18)
8	257	373	fig|6666666.118250.peg.257	Beta-propeller domains of methanol dehydrogenase type	-				0
8	258	229	fig|6666666.118250.peg.258	hypothetical protein	-				0
8	259	93	fig|6666666.118250.peg.259	SSU ribosomal protein S20p	uni	1	1472	fig|242619.1.peg.1472	56.63	SSU ribosomal protein S20p
8	260	133	fig|6666666.118250.peg.260	hypothetical protein	-				0
8	261	471	fig|6666666.118250.peg.261	Glutamate synthase [NADPH] large chain (EC 1.4.1.13)	uni	1	1741	fig|242619.1.peg.1741	56.98	Pyridine nucleotide-disulphide oxidoreductase family protein
8	262	286	fig|6666666.118250.peg.262	Glutamate synthase [NADPH] large chain (EC 1.4.1.13)	uni	1	1742	fig|242619.1.peg.1742	45.96	oxidoreductase, FAD-binding, putative
8	263	886	fig|6666666.118250.peg.263	putative TonB-dependent receptor	uni	1	1280	fig|242619.1.peg.1280	29.37	putative TonB-dependent receptor
8	264	206	fig|6666666.118250.peg.264	hypothetical protein	uni	1	1279	fig|242619.1.peg.1279	39.81	hypothetical protein
8	265	63	fig|6666666.118250.peg.265	hypothetical protein	-				0
8	266	41	fig|6666666.118250.peg.266	hypothetical protein	-				0
8	267	63	fig|6666666.118250.peg.267	hypothetical protein	-				0
8	268	891	fig|6666666.118250.peg.268	putative TonB-dependent receptor	uni	1	1280	fig|242619.1.peg.1280	34.46	putative TonB-dependent receptor
8	269	222	fig|6666666.118250.peg.269	hypothetical protein	uni	1	1632	fig|242619.1.peg.1632	43.86	hypothetical protein
8	270	658	fig|6666666.118250.peg.270	hypothetical protein	-				0
8	271	215	fig|6666666.118250.peg.271	hypothetical protein	uni	1	665	fig|242619.1.peg.665	38.94	hypothetical protein
8	272	130	fig|6666666.118250.peg.272	putative protein-export membrane protein	-				0
8	273	529	fig|6666666.118250.peg.273	hypothetical protein	-				0
8	274	121	fig|6666666.118250.peg.274	hypothetical protein	uni	1	130	fig|242619.1.peg.130	35.83	hypothetical protein
8	275	423	fig|6666666.118250.peg.275	Transcriptional regulator	uni	1	131	fig|242619.1.peg.131	53.55	sigma-54-dependent transcriptional regulator
8	276	204	fig|6666666.118250.peg.276	putative surface protein	-				0
8	277	100	fig|6666666.118250.peg.277	hypothetical protein	-				0
8	278	303	fig|6666666.118250.peg.278	N-acetylhexosamine 1-kinase	uni	1	142	fig|242619.1.peg.142	50.84	conserved domain protein
8	279	409	fig|6666666.118250.peg.279	Gene SCO4494, often clustered with other genes in menaquinone via futalosine pathway	-				0
8	280	40	fig|6666666.118250.peg.280	hypothetical protein	-				0
8	281	722	fig|6666666.118250.peg.281	Methyl-accepting chemotaxis protein I (serine chemoreceptor protein)	-				0
8	282	338	fig|6666666.118250.peg.282	Glycosyltransferase	uni	1	1905	fig|242619.1.peg.1905	48.16	glycosyl transferase, group 2 family protein
8	283	298	fig|6666666.118250.peg.283	Lipid A biosynthesis lauroyl acyltransferase (EC 2.3.1.-)	uni	1	1904	fig|242619.1.peg.1904	32.25	acyltransferase, HtrB/MsbB family
8	284	273	fig|6666666.118250.peg.284	Inositol-1-monophosphatase (EC 3.1.3.25)	-				0
8	285	446	fig|6666666.118250.peg.285	tRNA-t(6)A37 methylthiotransferase	uni	1	1903	fig|242619.1.peg.1903	45.31	MiaB family protein, possibly involved in tRNA or rRNA modification
9	286	271	fig|6666666.118250.peg.286	Prolipoprotein diacylglyceryl transferase (EC 2.4.99.-)	bi	1	707	fig|242619.1.peg.707	45.85	Prolipoprotein diacylglyceryl transferase (EC 2.4.99.-)
9	287	330	fig|6666666.118250.peg.287	hypothetical protein	bi	1	1769	fig|242619.1.peg.1769	27.88	lipoprotein, putative
9	288	615	fig|6666666.118250.peg.288	Topoisomerase IV subunit B (EC 5.99.1.-)	bi	1	319	fig|242619.1.peg.319	58.33	Topoisomerase IV subunit B (EC 5.99.1.-)
9	289	44	fig|6666666.118250.peg.289	hypothetical protein	-				0
9	290	760	fig|6666666.118250.peg.290	hypothetical protein	-				0
9	291	47	fig|6666666.118250.peg.291	Topoisomerase IV subunit B (EC 5.99.1.-)	-				0
9	292	280	fig|6666666.118250.peg.292	hypothetical protein	-				0
9	293	345	fig|6666666.118250.peg.293	dTDP-glucose 4,6-dehydratase (EC 4.2.1.46)	bi	1	1336	fig|242619.1.peg.1336	61.22	dTDP-glucose 4,6-dehydratase (EC 4.2.1.46)
9	294	1030	fig|6666666.118250.peg.294	hypothetical protein	bi	1	453	fig|242619.1.peg.453	28.44	Inactivated superfamily I helicase
9	295	443	fig|6666666.118250.peg.295	hypothetical protein	-				0
9	296	192	fig|6666666.118250.peg.296	hypothetical protein	-				0
9	297	552	fig|6666666.118250.peg.297	Nudix hydrolase 3 (EC 3.6.1.-)	uni	1	274	fig|242619.1.peg.274	22.89	peptidase, M49 family
9	298	239	fig|6666666.118250.peg.298	hypothetical protein	-				0
9	299	492	fig|6666666.118250.peg.299	Prolyl-tRNA synthetase (EC 6.1.1.15), archaeal/eukaryal type	bi	1	834	fig|242619.1.peg.834	69.12	Prolyl-tRNA synthetase (EC 6.1.1.15) ## Archaeal type
9	300	388	fig|6666666.118250.peg.300	hypothetical protein	-				0
9	301	505	fig|6666666.118250.peg.301	hypothetical protein	bi	1	1396	fig|242619.1.peg.1396	26.67	putative hemin receptor
9	302	42	fig|6666666.118250.peg.302	hypothetical protein	-				0
9	303	43	fig|6666666.118250.peg.303	hypothetical protein	-				0
9	304	416	fig|6666666.118250.peg.304	ATP-dependent Clp protease ATP-binding subunit ClpX	bi	1	360	fig|242619.1.peg.360	60	ATP-dependent Clp protease ATP-binding subunit ClpX
9	305	549	fig|6666666.118250.peg.305	hypothetical protein	-				0
9	306	231	fig|6666666.118250.peg.306	Phosphoribosylformylglycinamidine synthase, glutamine amidotransferase subunit (EC 6.3.5.3)	bi	1	256	fig|242619.1.peg.256	29.39	Phosphoribosylformylglycinamidine synthase, synthetase subunit (EC 6.3.5.3) / Phosphoribosylformylglycinamidine synthase, glutamine amidotransferase subunit (EC 6.3.5.3)
9	307	494	fig|6666666.118250.peg.307	Phosphomannomutase (EC 5.4.2.8)	uni	1	947	fig|242619.1.peg.947	25.94	Phosphomannomutase
9	308	494	fig|6666666.118250.peg.308	Cardiolipin synthetase (EC 2.7.8.-)	bi	1	1409	fig|242619.1.peg.1409	38.22	Cardiolipin synthetase (EC 2.7.8.-)
9	309	151	fig|6666666.118250.peg.309	4-hydroxybenzoyl-CoA thioesterase family active site	-				0
9	310	434	fig|6666666.118250.peg.310	Dihydrofolate synthase (EC 6.3.2.12) @ Folylpolyglutamate synthase (EC 6.3.2.17)	bi	1	402	fig|242619.1.peg.402	46.4	Dihydrofolate synthase (EC 6.3.2.12) / Folylpolyglutamate synthase (EC 6.3.2.17)
9	311	597	fig|6666666.118250.peg.311	Arginyl-tRNA synthetase (EC 6.1.1.19)	bi	1	229	fig|242619.1.peg.229	52.42	Arginyl-tRNA synthetase (EC 6.1.1.19)
9	312	287	fig|6666666.118250.peg.312	RNA polymerase sigma factor RpoD	bi	1	522	fig|242619.1.peg.522	76.66	RNA polymerase sigma factor RpoD
9	313	380	fig|6666666.118250.peg.313	HtrA protease/chaperone protein	bi	1	521	fig|242619.1.peg.521	43.87	HtrA protease/chaperone protein
9	314	271	fig|6666666.118250.peg.314	Diaminopimelate epimerase (EC 5.1.1.7)	-				0
9	315	891	fig|6666666.118250.peg.315	Topoisomerase IV subunit A (EC 5.99.1.-)	bi	1	1392	fig|242619.1.peg.1392	48.26	Topoisomerase IV subunit A (EC 5.99.1.-)
9	316	891	fig|6666666.118250.peg.316	Topoisomerase IV subunit A (EC 5.99.1.-)	uni	1	1392	fig|242619.1.peg.1392	48.26	Topoisomerase IV subunit A (EC 5.99.1.-)
9	317	271	fig|6666666.118250.peg.317	Diaminopimelate epimerase (EC 5.1.1.7)	-				0
9	318	380	fig|6666666.118250.peg.318	HtrA protease/chaperone protein	uni	1	521	fig|242619.1.peg.521	43.87	HtrA protease/chaperone protein
9	319	287	fig|6666666.118250.peg.319	RNA polymerase sigma factor RpoD	uni	1	522	fig|242619.1.peg.522	76.66	RNA polymerase sigma factor RpoD
9	320	597	fig|6666666.118250.peg.320	Arginyl-tRNA synthetase (EC 6.1.1.19)	uni	1	229	fig|242619.1.peg.229	52.42	Arginyl-tRNA synthetase (EC 6.1.1.19)
9	321	434	fig|6666666.118250.peg.321	Dihydrofolate synthase (EC 6.3.2.12) @ Folylpolyglutamate synthase (EC 6.3.2.17)	uni	1	402	fig|242619.1.peg.402	46.4	Dihydrofolate synthase (EC 6.3.2.12) / Folylpolyglutamate synthase (EC 6.3.2.17)
9	322	151	fig|6666666.118250.peg.322	4-hydroxybenzoyl-CoA thioesterase family active site	-				0
9	323	494	fig|6666666.118250.peg.323	Cardiolipin synthetase (EC 2.7.8.-)	uni	1	1409	fig|242619.1.peg.1409	38.22	Cardiolipin synthetase (EC 2.7.8.-)
9	324	494	fig|6666666.118250.peg.324	Phosphomannomutase (EC 5.4.2.8)	uni	1	947	fig|242619.1.peg.947	25.94	Phosphomannomutase
9	325	231	fig|6666666.118250.peg.325	Phosphoribosylformylglycinamidine synthase, glutamine amidotransferase subunit (EC 6.3.5.3)	uni	1	256	fig|242619.1.peg.256	29.39	Phosphoribosylformylglycinamidine synthase, synthetase subunit (EC 6.3.5.3) / Phosphoribosylformylglycinamidine synthase, glutamine amidotransferase subunit (EC 6.3.5.3)
9	326	549	fig|6666666.118250.peg.326	hypothetical protein	-				0
9	327	416	fig|6666666.118250.peg.327	ATP-dependent Clp protease ATP-binding subunit ClpX	uni	1	360	fig|242619.1.peg.360	60	ATP-dependent Clp protease ATP-binding subunit ClpX
9	328	43	fig|6666666.118250.peg.328	hypothetical protein	-				0
9	329	42	fig|6666666.118250.peg.329	hypothetical protein	-				0
9	330	505	fig|6666666.118250.peg.330	putative hemin receptor	uni	1	1396	fig|242619.1.peg.1396	26.67	putative hemin receptor
9	331	388	fig|6666666.118250.peg.331	Vitellogenin II precursor	-				0
9	332	492	fig|6666666.118250.peg.332	Prolyl-tRNA synthetase (EC 6.1.1.15), archaeal/eukaryal type	uni	1	834	fig|242619.1.peg.834	69.12	Prolyl-tRNA synthetase (EC 6.1.1.15) ## Archaeal type
9	333	239	fig|6666666.118250.peg.333	hypothetical protein	-				0
9	334	552	fig|6666666.118250.peg.334	Nudix hydrolase 3 (EC 3.6.1.-)	uni	1	274	fig|242619.1.peg.274	22.89	peptidase, M49 family
9	335	192	fig|6666666.118250.peg.335	FIG062788: hypothetical protein	-				0
9	336	443	fig|6666666.118250.peg.336	Inner membrane protein CreD-like protein	-				0
9	337	1030	fig|6666666.118250.peg.337	hypothetical protein	uni	1	453	fig|242619.1.peg.453	28.44	Inactivated superfamily I helicase
9	338	345	fig|6666666.118250.peg.338	dTDP-glucose 4,6-dehydratase (EC 4.2.1.46)	uni	1	1336	fig|242619.1.peg.1336	61.22	dTDP-glucose 4,6-dehydratase (EC 4.2.1.46)
9	339	280	fig|6666666.118250.peg.339	hypothetical protein	-				0
9	340	47	fig|6666666.118250.peg.340	Topoisomerase IV subunit B (EC 5.99.1.-)	-				0
9	341	760	fig|6666666.118250.peg.341	hypothetical protein	-				0
9	342	44	fig|6666666.118250.peg.342	hypothetical protein	-				0
9	343	615	fig|6666666.118250.peg.343	Topoisomerase IV subunit B (EC 5.99.1.-)	uni	1	319	fig|242619.1.peg.319	58.33	Topoisomerase IV subunit B (EC 5.99.1.-)
9	344	330	fig|6666666.118250.peg.344	hypothetical protein	uni	1	1769	fig|242619.1.peg.1769	27.88	lipoprotein, putative
9	345	271	fig|6666666.118250.peg.345	Prolipoprotein diacylglyceryl transferase (EC 2.4.99.-)	uni	1	707	fig|242619.1.peg.707	45.85	Prolipoprotein diacylglyceryl transferase (EC 2.4.99.-)
10	346	416	fig|6666666.118250.peg.346	hypothetical protein	bi	1	1341	fig|242619.1.peg.1341	42.82	3-deoxy-D-manno-octulosonic-acid transferase, putative
10	347	377	fig|6666666.118250.peg.347	DNA polymerase III delta prime subunit (EC 2.7.7.7)	bi	1	808	fig|242619.1.peg.808	35.52	DNA polymerase III delta prime subunit (EC 2.7.7.7)
10	348	45	fig|6666666.118250.peg.348	hypothetical protein	-				0
10	349	800	fig|6666666.118250.peg.349	hypothetical protein	uni	1	870	fig|242619.1.peg.870	26.18	putative TonB-dependent receptor
10	350	244	fig|6666666.118250.peg.350	gliding motility protein GldF	-				0
10	351	586	fig|6666666.118250.peg.351	gliding motility protein GldG	-				0
10	352	224	fig|6666666.118250.peg.352	hypothetical protein	-				0
10	353	340	fig|6666666.118250.peg.353	L-asparaginase (EC 3.5.1.1)	bi	1	1819	fig|242619.1.peg.1819	51.93	L-asparaginase (EC 3.5.1.1)
10	354	273	fig|6666666.118250.peg.354	MotA/TolQ/ExbB proton channel family protein	bi	1	685	fig|242619.1.peg.685	53.5	MotA/TolQ/ExbB proton channel family protein
10	355	155	fig|6666666.118250.peg.355	hypothetical protein	bi	1	684	fig|242619.1.peg.684	27.27	hypothetical protein
10	356	189	fig|6666666.118250.peg.356	Biopolymer transport exbD protein.	bi	1	683	fig|242619.1.peg.683	41.15	Biopolymer transport exbD protein.
10	357	130	fig|6666666.118250.peg.357	FIG00935740: hypothetical protein	bi	1	682	fig|242619.1.peg.682	45.31	hypothetical protein
10	358	308	fig|6666666.118250.peg.358	hypothetical protein	bi	1	1481	fig|242619.1.peg.1481	44.03	integrase/recombinase XerD
10	359	164	fig|6666666.118250.peg.359	hypothetical protein	bi	1	1125	fig|242619.1.peg.1125	49.07	hypothetical protein
10	360	101	fig|6666666.118250.peg.360	FIG00908727: hypothetical protein	bi	1	571	fig|242619.1.peg.571	39.73	hypothetical protein
10	361	902	fig|6666666.118250.peg.361	DNA mismatch repair protein MutS	bi	1	84	fig|242619.1.peg.84	53.75	DNA mismatch repair protein MutS
10	362	902	fig|6666666.118250.peg.362	DNA mismatch repair protein MutS	uni	1	84	fig|242619.1.peg.84	53.75	DNA mismatch repair protein MutS
10	363	101	fig|6666666.118250.peg.363	FIG00908727: hypothetical protein	uni	1	571	fig|242619.1.peg.571	39.73	hypothetical protein
10	364	164	fig|6666666.118250.peg.364	hypothetical protein	uni	1	1125	fig|242619.1.peg.1125	49.07	hypothetical protein
10	365	308	fig|6666666.118250.peg.365	Integrase	uni	1	1481	fig|242619.1.peg.1481	44.03	integrase/recombinase XerD
10	366	130	fig|6666666.118250.peg.366	FIG00935740: hypothetical protein	uni	1	682	fig|242619.1.peg.682	45.31	hypothetical protein
10	367	189	fig|6666666.118250.peg.367	Biopolymer transport exbD protein.	uni	1	683	fig|242619.1.peg.683	41.15	Biopolymer transport exbD protein.
10	368	155	fig|6666666.118250.peg.368	hypothetical protein	uni	1	684	fig|242619.1.peg.684	27.27	hypothetical protein
10	369	273	fig|6666666.118250.peg.369	MotA/TolQ/ExbB proton channel family protein	uni	1	685	fig|242619.1.peg.685	53.5	MotA/TolQ/ExbB proton channel family protein
10	370	340	fig|6666666.118250.peg.370	L-asparaginase (EC 3.5.1.1)	uni	1	1819	fig|242619.1.peg.1819	51.93	L-asparaginase (EC 3.5.1.1)
10	371	224	fig|6666666.118250.peg.371	hypothetical protein	-				0
10	372	586	fig|6666666.118250.peg.372	gliding motility protein GldG	-				0
10	373	244	fig|6666666.118250.peg.373	gliding motility protein GldF	-				0
10	374	800	fig|6666666.118250.peg.374	putative TonB-dependent receptor	uni	1	870	fig|242619.1.peg.870	26.18	putative TonB-dependent receptor
10	375	45	fig|6666666.118250.peg.375	hypothetical protein	-				0
10	376	377	fig|6666666.118250.peg.376	DNA polymerase III delta prime subunit (EC 2.7.7.7)	uni	1	808	fig|242619.1.peg.808	35.52	DNA polymerase III delta prime subunit (EC 2.7.7.7)
10	377	416	fig|6666666.118250.peg.377	3-deoxy-D-manno-octulosonic-acid transferase (EC 2.-.-.-)	uni	1	1341	fig|242619.1.peg.1341	42.82	3-deoxy-D-manno-octulosonic-acid transferase, putative
11	378	317	fig|6666666.118250.peg.378	hypothetical protein	-				0
11	379	426	fig|6666666.118250.peg.379	transporter, putative	-				0
11	380	123	fig|6666666.118250.peg.380	hypothetical protein	-				0
11	381	65	fig|6666666.118250.peg.381	hypothetical protein	-				0
11	382	375	fig|6666666.118250.peg.382	conserved hypothetical lipoprotein	-				0
11	383	366	fig|6666666.118250.peg.383	Methyl-accepting chemotaxis protein	-				0
11	384	140	fig|6666666.118250.peg.384	Large-conductance mechanosensitive channel	bi	1	1141	fig|242619.1.peg.1141	65.22	Large-conductance mechanosensitive channel
11	385	323	fig|6666666.118250.peg.385	GldB	bi	1	766	fig|242619.1.peg.766	23.27	GldB
11	386	557	fig|6666666.118250.peg.386	Formate--tetrahydrofolate ligase (EC 6.3.4.3)	bi	1	1134	fig|242619.1.peg.1134	52.23	Formate--tetrahydrofolate ligase (EC 6.3.4.3)
11	387	152	fig|6666666.118250.peg.387	hypothetical protein	-				0
11	388	108	fig|6666666.118250.peg.388	hypothetical protein	-				0
11	389	186	fig|6666666.118250.peg.389	5-formyltetrahydrofolate cyclo-ligase (EC 6.3.3.2)	bi	1	1585	fig|242619.1.peg.1585	32.43	5-formyltetrahydrofolate cyclo-ligase (EC 6.3.3.2)
12	390	252	fig|6666666.118250.peg.390	PorT protein	bi	1	660	fig|242619.1.peg.660	29.18	porT protein
12	391	44	fig|6666666.118250.peg.391	hypothetical protein	-				0
12	392	253	fig|6666666.118250.peg.392	RNA methyltransferase, TrmH family	bi	1	654	fig|242619.1.peg.654	35.74	RNA methyltransferase, TrmH family
12	393	156	fig|6666666.118250.peg.393	hypothetical protein	-				0
12	394	120	fig|6666666.118250.peg.394	hypothetical protein	-				0
12	395	685	fig|6666666.118250.peg.395	Acetyl-CoA synthetase (ADP-forming) alpha and beta chains, putative	bi	1	1140	fig|242619.1.peg.1140	52.55	CoA ligase family protein
12	396	40	fig|6666666.118250.peg.396	hypothetical protein	-				0
12	397	448	fig|6666666.118250.peg.397	NADP-specific glutamate dehydrogenase (EC 1.4.1.4)	bi	1	1060	fig|242619.1.peg.1060	63.37	NAD-specific glutamate dehydrogenase (EC 1.4.1.2)
12	398	351	fig|6666666.118250.peg.398	hypothetical protein	bi	1	1143	fig|242619.1.peg.1143	22.87	hypothetical protein
12	399	455	fig|6666666.118250.peg.399	Putative sodium-dependent transporter	-				0
12	400	708	fig|6666666.118250.peg.400	Polyribonucleotide nucleotidyltransferase (EC 2.7.7.8)	bi	1	669	fig|242619.1.peg.669	67.61	Polyribonucleotide nucleotidyltransferase (EC 2.7.7.8)
12	401	105	fig|6666666.118250.peg.401	SSU ribosomal protein S15p (S13e)	bi	1	1501	fig|242619.1.peg.1501	69.32	SSU ribosomal protein S15p (S13e)
12	402	491	fig|6666666.118250.peg.402	Transporter, putative	-				0
12	403	312	fig|6666666.118250.peg.403	Riboflavin kinase (EC 2.7.1.26) / FMN adenylyltransferase (EC 2.7.7.2)	bi	1	829	fig|242619.1.peg.829	34.15	Riboflavin kinase (EC 2.7.1.26) / FMN adenylyltransferase (EC 2.7.7.2)
12	404	211	fig|6666666.118250.peg.404	Ribonuclease HII (EC 3.1.26.4)	bi	1	647	fig|242619.1.peg.647	57.63	Ribonuclease HII (EC 3.1.26.4)
12	405	157	fig|6666666.118250.peg.405	hypothetical protein	bi	1	629	fig|242619.1.peg.629	28.79	lipoprotein, putative
12	406	513	fig|6666666.118250.peg.406	MG(2+) CHELATASE FAMILY PROTEIN / ComM-related protein	bi	1	1511	fig|242619.1.peg.1511	60.94	MG(2+) CHELATASE FAMILY PROTEIN / ComM-related protein
12	407	193	fig|6666666.118250.peg.407	hypothetical protein	-				0
12	408	355	fig|6666666.118250.peg.408	FIG146085: 3'-to-5' oligoribonuclease A, Bacillus type	bi	1	945	fig|242619.1.peg.945	36.22	DHH subfamily 1 protein
12	409	107	fig|6666666.118250.peg.409	hypothetical protein	-				0
12	410	367	fig|6666666.118250.peg.410	DNA recombination and repair protein RecF	bi	1	345	fig|242619.1.peg.345	37.99	DNA recombination and repair protein RecF
12	411	38	fig|6666666.118250.peg.411	hypothetical protein	-				0
12	412	306	fig|6666666.118250.peg.412	2,5-diketo-D-gluconic acid reductase (EC 1.1.1.-)	-				0
12	413	486	fig|6666666.118250.peg.413	4-hydroxybutanoyl-CoA dehydratase (EC 4.2.1.-) / Vinylacetyl-CoA Delta-isomerase (EC 5.3.3.3)	bi	1	608	fig|242619.1.peg.608	78.8	4-hydroxybutanoyl-CoA dehydratase (EC 4.2.1.-) / Vinylacetyl-CoA Delta-isomerase (EC 5.3.3.3)
12	414	383	fig|6666666.118250.peg.414	hypothetical protein	-				0
12	415	40	fig|6666666.118250.peg.415	hypothetical protein	-				0
12	416	430	fig|6666666.118250.peg.416	4-hydroxybutyrate:acetyl-CoA CoA transferase (EC 2.3.1.-)	bi	1	606	fig|242619.1.peg.606	62.35	4-hydroxybutyrate:acetyl-CoA CoA transferase (EC 2.3.1.-)
12	417	372	fig|6666666.118250.peg.417	Alcohol dehydrogenase (EC 1.1.1.1)	bi	1	605	fig|242619.1.peg.605	64.69	NAD-dependent 4-hydroxybutyrate dehydrogenase (EC 1.1.1.61)
12	418	451	fig|6666666.118250.peg.418	Succinate-semialdehyde dehydrogenase, CoA-dependent	bi	1	604	fig|242619.1.peg.604	61.25	Succinate-semialdehyde dehydrogenase, CoA-dependent
12	419	397	fig|6666666.118250.peg.419	Transglutaminase-related protein	bi	1	198	fig|242619.1.peg.198	33.92	transglutaminase-related protein
12	420	159	fig|6666666.118250.peg.420	RNA polymerase sigma-70 factor, ECF subfamily	bi	1	187	fig|242619.1.peg.187	29.33	RNA polymerase sigma-70 factor, ECF subfamily
12	421	343	fig|6666666.118250.peg.421	hypothetical protein	-				0
13	422	93	fig|6666666.118250.peg.422	Heat shock protein 60 family co-chaperone GroES	bi	1	457	fig|242619.1.peg.457	65.91	Heat shock protein 60 family co-chaperone GroES
13	423	335	fig|6666666.118250.peg.423	D-alanine--D-alanine ligase (EC 6.3.2.4)	bi	1	641	fig|242619.1.peg.641	41.8	D-alanine--D-alanine ligase (EC 6.3.2.4)
13	424	579	fig|6666666.118250.peg.424	Integral membrane protein	uni	1	900	fig|242619.1.peg.900	26.07	integral membrane protein
13	425	171	fig|6666666.118250.peg.425	hypothetical protein	-				0
13	426	2068	fig|6666666.118250.peg.426	Chitinase (EC 3.2.1.14)	-				0
14	427	273	fig|6666666.118250.peg.427	Iron-sulfur cluster assembly ATPase protein SufC	bi	1	223	fig|242619.1.peg.223	73.28	Iron-sulfur cluster assembly ATPase protein SufC
14	428	458	fig|6666666.118250.peg.428	Iron-sulfur cluster assembly protein SufD	bi	1	224	fig|242619.1.peg.224	31.49	Iron-sulfur cluster assembly protein SufD
14	429	411	fig|6666666.118250.peg.429	Cysteine desulfurase (EC 2.8.1.7), SufS subfamily	bi	1	646	fig|242619.1.peg.646	51.98	Cysteine desulfurase (EC 2.8.1.7)
14	430	789	fig|6666666.118250.peg.430	Chitinase (EC 3.2.1.14)	-				0
14	431	688	fig|6666666.118250.peg.431	Urocanate hydratase (EC 4.2.1.49)	bi	1	1601	fig|242619.1.peg.1601	51.81	Urocanate hydratase (EC 4.2.1.49)
14	432	359	fig|6666666.118250.peg.432	hypothetical protein	-				0
15	433	3425	fig|6666666.118250.peg.433	hypothetical protein	-				0
15	434	274	fig|6666666.118250.peg.434	hypothetical protein	-				0
15	435	39	fig|6666666.118250.peg.435	hypothetical protein	-				0
15	436	305	fig|6666666.118250.peg.436	hypothetical protein	-				0
15	437	166	fig|6666666.118250.peg.437	hypothetical protein	-				0
15	438	1027	fig|6666666.118250.peg.438	FIG00897077: hypothetical protein	uni	1	1424	fig|242619.1.peg.1424	31.63	ABC transporter, ATP-binding protein
15	439	182	fig|6666666.118250.peg.439	FKBP-type peptidyl-prolyl cis-trans isomerase SlyD (EC 5.2.1.8)	bi	1	1129	fig|242619.1.peg.1129	39.36	FKBP-type peptidyl-prolyl cis-trans isomerase SlyD (EC 5.2.1.8)
15	440	387	fig|6666666.118250.peg.440	NADH-dependent butanol dehydrogenase A (EC 1.1.1.-)	bi	1	997	fig|242619.1.peg.997	47.15	alcohol dehydrogenase, iron-containing
15	441	167	fig|6666666.118250.peg.441	Putative regulatory protein	bi	1	139	fig|242619.1.peg.139	41.26	regulatory protein RecX
15	442	218	fig|6666666.118250.peg.442	Ribulose-phosphate 3-epimerase (EC 5.1.3.1)	bi	1	1366	fig|242619.1.peg.1366	56.73	Ribulose-phosphate 3-epimerase (EC 5.1.3.1)
15	443	128	fig|6666666.118250.peg.443	Bona fide RidA/YjgF/TdcF/RutC subgroup	bi	1	1578	fig|242619.1.peg.1578	60.8	Endoribonuclease L-PSP
15	444	131	fig|6666666.118250.peg.444	ATPase	bi	1	1310	fig|242619.1.peg.1310	31.13	ATPase
15	445	1030	fig|6666666.118250.peg.445	hypothetical protein	bi	1	72	fig|242619.1.peg.72	28.49	hypothetical protein
15	446	44	fig|6666666.118250.peg.446	hypothetical protein	-				0
15	447	892	fig|6666666.118250.peg.447	FIG00936378: hypothetical protein	bi	1	1670	fig|242619.1.peg.1670	26.67	TPR domain protein
15	448	518	fig|6666666.118250.peg.448	Response regulator	bi	1	805	fig|242619.1.peg.805	49.61	response regulator
15	449	145	fig|6666666.118250.peg.449	TsaE protein, required for threonylcarbamoyladenosine t(6)A37 formation in tRNA	bi	1	804	fig|242619.1.peg.804	38.76	ATPase YjeE, predicted to have essential role in cell wall biosynthesis
15	450	395	fig|6666666.118250.peg.450	hypothetical protein	bi	1	548	fig|242619.1.peg.548	32.42	hypothetical protein
15	451	377	fig|6666666.118250.peg.451	Probable RND efflux membrane fusion protein	uni	1	473	fig|242619.1.peg.473	24.08	Probable Co/Zn/Cd efflux system membrane fusion protein
15	452	117	fig|6666666.118250.peg.452	RND efflux system, inner membrane transporter CmeB	-				0
15	453	373	fig|6666666.118250.peg.453	Outer membrane protein oprM	-				0
16	454	52	fig|6666666.118250.peg.454	hypothetical protein	-				0
16	455	40	fig|6666666.118250.peg.455	hypothetical protein	-				0
16	456	238	fig|6666666.118250.peg.456	Mg(2+) transport ATPase protein C	-				0
16	457	554	fig|6666666.118250.peg.457	Alkaline phosphatase (EC 3.1.3.1); Type I phosphodiesterase/nucleotide pyrophosphatase precursor	bi	1	451	fig|242619.1.peg.451	23.79	Alkaline phosphatase (EC 3.1.3.1)
16	458	366	fig|6666666.118250.peg.458	GTP-binding and nucleic acid-binding protein YchF	bi	1	41	fig|242619.1.peg.41	73.3	GTP-binding and nucleic acid-binding protein YchF
16	459	379	fig|6666666.118250.peg.459	putative DNA mismatch repair protein	bi	1	1103	fig|242619.1.peg.1103	26.75	putative DNA mismatch repair protein
16	460	404	fig|6666666.118250.peg.460	S-adenosylmethionine:tRNA ribosyltransferase-isomerase (EC 5.-.-.-)	bi	1	838	fig|242619.1.peg.838	47.75	S-adenosylmethionine:tRNA ribosyltransferase-isomerase (EC 5.-.-.-)
16	461	57	fig|6666666.118250.peg.461	hypothetical protein	-				0
16	462	241	fig|6666666.118250.peg.462	hypothetical protein	-				0
16	463	259	fig|6666666.118250.peg.463	DNA Pol III Epsilon Chain	bi	1	1583	fig|242619.1.peg.1583	44.66	DNA Pol III Epsilon Chain
17	464	304	fig|6666666.118250.peg.464	hypothetical protein	-				0
17	465	504	fig|6666666.118250.peg.465	sodium/iodide co-transporter	bi	1	954	fig|242619.1.peg.954	42.89	sodium/iodide co-transporter
17	466	520	fig|6666666.118250.peg.466	Ribosylnicotinamide kinase (EC 2.7.1.22) homolog / Unknown conserved in Flavobacteria	bi	1	1041	fig|242619.1.peg.1041	41.18	Ribosylnicotinamide kinase (EC 2.7.1.22) homolog / Unknown conserved in Flavobacteria
17	467	150	fig|6666666.118250.peg.467	LSU ribosomal protein L13p (L13Ae)	bi	1	324	fig|242619.1.peg.324	58.11	LSU ribosomal protein L13p (L13Ae)
17	468	129	fig|6666666.118250.peg.468	SSU ribosomal protein S9p (S16e)	bi	1	325	fig|242619.1.peg.325	60.94	SSU ribosomal protein S9p (S16e)
17	469	266	fig|6666666.118250.peg.469	SSU ribosomal protein S2p (SAe)	bi	1	326	fig|242619.1.peg.326	71.24	SSU ribosomal protein S2p (SAe)
17	470	278	fig|6666666.118250.peg.470	Translation elongation factor Ts	bi	1	327	fig|242619.1.peg.327	53.11	Translation elongation factor Ts
17	471	65	fig|6666666.118250.peg.471	hypothetical protein	-				0
17	472	357	fig|6666666.118250.peg.472	hypothetical protein	-				0
17	473	1393	fig|6666666.118250.peg.473	ATP-dependent DNA helicase RecQ	uni	1	1569	fig|242619.1.peg.1569	37.23	ATP-dependent DNA helicase, RecQ family
17	474	262	fig|6666666.118250.peg.474	hypothetical protein	-				0
17	475	232	fig|6666666.118250.peg.475	Ferric siderophore transport system, periplasmic binding protein TonB	bi	1	1874	fig|242619.1.peg.1874	46.32	Regulatory sensor-transducer, BlaR1/MecR1 family / TonB family protein
17	476	300	fig|6666666.118250.peg.476	Electron transfer flavoprotein, beta subunit	bi	1	680	fig|242619.1.peg.680	60.76	Electron transfer flavoprotein, beta subunit
17	477	340	fig|6666666.118250.peg.477	Electron transfer flavoprotein, alpha subunit	bi	1	679	fig|242619.1.peg.679	61.95	Electron transfer flavoprotein, alpha subunit
17	478	45	fig|6666666.118250.peg.478	hypothetical protein	-				0
17	479	578	fig|6666666.118250.peg.479	Acyl-CoA dehydrogenase (EC 1.3.8.7)	bi	1	678	fig|242619.1.peg.678	57.32	Acyl-CoA dehydrogenase (EC 1.3.99.3)
17	480	665	fig|6666666.118250.peg.480	Peptidase, M13 family	bi	1	141	fig|242619.1.peg.141	42.28	endopeptidase PepO
17	481	610	fig|6666666.118250.peg.481	N-acetylmuramoyl-L-alanine amidase (EC 3.5.1.28)	bi	1	1845	fig|242619.1.peg.1845	23.26	LysM domain protein
17	482	46	fig|6666666.118250.peg.482	hypothetical protein	-				0
17	483	440	fig|6666666.118250.peg.483	tRNA-i(6)A37 methylthiotransferase	bi	1	875	fig|242619.1.peg.875	53.39	tRNA-i(6)A37 methylthiotransferase
17	484	263	fig|6666666.118250.peg.484	Aliphatic amidase AmiE (EC 3.5.1.4)	bi	1	1160	fig|242619.1.peg.1160	35.88	hydrolase, carbon-nitrogen family
17	485	719	fig|6666666.118250.peg.485	FIG017431: Sigma factor-like phosphatase with CBS pair domains	-				0
17	486	727	fig|6666666.118250.peg.486	FIG017431: Sigma factor-like phosphatase with CBS pair domains	-				0
17	487	48	fig|6666666.118250.peg.487	hypothetical protein	-				0
17	488	411	fig|6666666.118250.peg.488	GTP-binding protein HflX	bi	1	1612	fig|242619.1.peg.1612	61.28	GTP-binding protein HflX
18	489	76	fig|6666666.118250.peg.489	hypothetical protein	-				0
18	490	289	fig|6666666.118250.peg.490	Cobalt-zinc-cadmium resistance protein	bi	1	1792	fig|242619.1.peg.1792	29.82	Cobalt-zinc-cadmium resistance protein
18	491	46	fig|6666666.118250.peg.491	hypothetical protein	-				0
18	492	247	fig|6666666.118250.peg.492	Menaquinone via futalosine polyprenyltransferase (MenA homolog)	-				0
18	493	215	fig|6666666.118250.peg.493	GTP cyclohydrolase I (EC 3.5.4.16) type 1	bi	1	551	fig|242619.1.peg.551	73.74	GTP cyclohydrolase I (EC 3.5.4.16) type 1
18	494	93	fig|6666666.118250.peg.494	hypothetical protein	-				0
18	495	91	fig|6666666.118250.peg.495	hypothetical protein	-				0
18	496	282	fig|6666666.118250.peg.496	3-hydroxybutyryl-CoA dehydrogenase (EC 1.1.1.157)	bi	1	936	fig|242619.1.peg.936	63.44	3-hydroxybutyryl-CoA dehydrogenase (EC 1.1.1.157); 3-hydroxyacyl-CoA dehydrogenase (EC 1.1.1.35)
18	497	257	fig|6666666.118250.peg.497	3-hydroxybutyryl-CoA dehydratase (EC 4.2.1.55)	bi	1	935	fig|242619.1.peg.935	55.65	3-hydroxybutyryl-CoA dehydratase (EC 4.2.1.55)
18	498	334	fig|6666666.118250.peg.498	Electron transfer flavoprotein, alpha subunit	bi	1	934	fig|242619.1.peg.934	68.37	Electron transfer flavoprotein, alpha subunit
18	499	261	fig|6666666.118250.peg.499	Electron transfer flavoprotein, beta subunit	bi	1	933	fig|242619.1.peg.933	67.05	Electron transfer flavoprotein, beta subunit
18	500	380	fig|6666666.118250.peg.500	Butyryl-CoA dehydrogenase (EC 1.3.99.2)	bi	1	932	fig|242619.1.peg.932	77.84	Butyryl-CoA dehydrogenase (EC 1.3.99.2)
19	501	165	fig|6666666.118250.peg.501	hypothetical protein	-				0
19	502	735	fig|6666666.118250.peg.502	ABC transporter ATP-binding protein	uni	1	1468	fig|242619.1.peg.1468	33.06	ABC transporter, ATP-binding protein, MsbA family
19	503	239	fig|6666666.118250.peg.503	hypothetical protein	-				0
19	504	762	fig|6666666.118250.peg.504	TonB-dependent receptor, putative	uni	1	382	fig|242619.1.peg.382	25.62	putative TonB-dependent receptor
19	505	79	fig|6666666.118250.peg.505	hypothetical protein	-				0
19	506	489	fig|6666666.118250.peg.506	hypothetical protein	-				0
19	507	175	fig|6666666.118250.peg.507	hypothetical protein	-				0
19	508	527	fig|6666666.118250.peg.508	hypothetical protein	-				0
19	509	919	fig|6666666.118250.peg.509	hypothetical protein	uni	1	1466	fig|242619.1.peg.1466	27.86	putative TonB-dependent receptor
19	510	59	fig|6666666.118250.peg.510	hypothetical protein	-				0
19	511	799	fig|6666666.118250.peg.511	TonB-dependent receptor, putative	bi	1	870	fig|242619.1.peg.870	30.08	putative TonB-dependent receptor
19	512	89	fig|6666666.118250.peg.512	hypothetical protein	-				0
19	513	42	fig|6666666.118250.peg.513	hypothetical protein	-				0
19	514	775	fig|6666666.118250.peg.514	putative TonB-dependent receptor	bi	1	955	fig|242619.1.peg.955	28.33	hypothetical protein
19	515	363	fig|6666666.118250.peg.515	A/G-specific adenine glycosylase (EC 3.2.2.-)	bi	1	1182	fig|242619.1.peg.1182	41.59	A/G-specific adenine glycosylase (EC 3.2.2.-)
19	516	192	fig|6666666.118250.peg.516	hypothetical protein	-				0
19	517	235	fig|6666666.118250.peg.517	NAD-dependent protein deacetylase of SIR2 family	bi	1	4	fig|242619.1.peg.4	54.08	NAD-dependent protein deacetylase of SIR2 family
19	518	252	fig|6666666.118250.peg.518	Glycosyl transferase, group 2 family protein	uni	1	798	fig|242619.1.peg.798	23.43	glycosyl transferase, group 2 family protein
19	519	669	fig|6666666.118250.peg.519	hypothetical protein	-				0
19	520	559	fig|6666666.118250.peg.520	Chitinase (EC 3.2.1.14)	-				0
20	521	59	fig|6666666.118250.peg.521	hypothetical protein	-				0
20	522	38	fig|6666666.118250.peg.522	hypothetical protein	-				0
20	523	240	fig|6666666.118250.peg.523	hypothetical protein	-				0
20	524	258	fig|6666666.118250.peg.524	SSU rRNA (adenine(1518)-N(6)/adenine(1519)-N(6))-dimethyltransferase (EC 2.1.1.182)	bi	1	118	fig|242619.1.peg.118	52.36	Dimethyladenosine transferase (EC 2.1.1.-)
20	525	173	fig|6666666.118250.peg.525	Phosphoribosylaminoimidazole carboxylase catalytic subunit (EC 4.1.1.21)	bi	1	823	fig|242619.1.peg.823	56.8	Phosphoribosylaminoimidazole carboxylase catalytic subunit (EC 4.1.1.21)
20	526	68	fig|6666666.118250.peg.526	hypothetical protein	-				0
20	527	458	fig|6666666.118250.peg.527	Tryptophanase (EC 4.1.99.1)	bi	1	1201	fig|242619.1.peg.1201	72.43	Tryptophanase (EC 4.1.99.1)
20	528	271	fig|6666666.118250.peg.528	Protein YicC	bi	1	449	fig|242619.1.peg.449	35.4	Protein YicC
20	529	191	fig|6666666.118250.peg.529	Guanylate kinase (EC 2.7.4.8)	bi	1	448	fig|242619.1.peg.448	45.7	Guanylate kinase (EC 2.7.4.8)
20	530	188	fig|6666666.118250.peg.530	Nicotinate-nucleotide adenylyltransferase (EC 2.7.7.18)	bi	1	50	fig|242619.1.peg.50	39.44	Nicotinate-nucleotide adenylyltransferase (EC 2.7.7.18) ## bacterial NadD family
20	531	242	fig|6666666.118250.peg.531	hypothetical protein	-				0
20	532	155	fig|6666666.118250.peg.532	4-hydroxybenzoyl-CoA thioesterase (EC 3.1.2.23)	-				0
20	533	635	fig|6666666.118250.peg.533	UDP-N-acetylglucosamine 4,6-dehydratase (EC 4.2.1.-)	uni	1	1336	fig|242619.1.peg.1336	21.77	dTDP-glucose 4,6-dehydratase (EC 4.2.1.46)
20	534	734	fig|6666666.118250.peg.534	hypothetical protein	bi	1	314	fig|242619.1.peg.314	25.68	hypothetical protein
20	535	202	fig|6666666.118250.peg.535	hypothetical protein	-				0
20	536	40	fig|6666666.118250.peg.536	hypothetical protein	-				0
20	537	338	fig|6666666.118250.peg.537	Fructose-1,6-bisphosphatase, type I (EC 3.1.3.11)	-				0
20	538	189	fig|6666666.118250.peg.538	hypothetical protein	bi	1	943	fig|242619.1.peg.943	35.25	acetyltransferase, GNAT family
20	539	38	fig|6666666.118250.peg.539	hypothetical protein	-				0
20	540	571	fig|6666666.118250.peg.540	Methyl-accepting chemotaxis protein	-				0
20	541	290	fig|6666666.118250.peg.541	Shikimate 5-dehydrogenase I alpha (EC 1.1.1.25) # AroDI alpha	-				0
20	542	397	fig|6666666.118250.peg.542	5-Enolpyruvylshikimate-3-phosphate synthase (EC 2.5.1.19) # AroF	bi	1	1667	fig|242619.1.peg.1667	28.3	5-Enolpyruvylshikimate-3-phosphate synthase (EC 2.5.1.19) # AroF
20	543	721	fig|6666666.118250.peg.543	Survival protein SurA precursor (Peptidyl-prolyl cis-trans isomerase SurA) (EC 5.2.1.8)	bi	1	393	fig|242619.1.peg.393	24.94	Peptidyl-prolyl cis-trans isomerase (EC 5.2.1.8)
20	544	55	fig|6666666.118250.peg.544	hypothetical protein	-				0
20	545	555	fig|6666666.118250.peg.545	hypothetical protein	-				0
20	546	471	fig|6666666.118250.peg.546	hypothetical protein	-				0
20	547	703	fig|6666666.118250.peg.547	Outer membrane protein A precursor	uni	1	1759	fig|242619.1.peg.1759	39.42	lipoprotein PG3
20	548	201	fig|6666666.118250.peg.548	hypothetical protein	-				0
20	549	42	fig|6666666.118250.peg.549	hypothetical protein	-				0
21	550	62	fig|6666666.118250.peg.550	hypothetical protein	-				0
21	551	78	fig|6666666.118250.peg.551	Cytoplasmic axial filament protein CafA and Ribonuclease G (EC 3.1.4.-)	-				0
21	552	58	fig|6666666.118250.peg.552	hypothetical protein	-				0
21	553	261	fig|6666666.118250.peg.553	hypothetical protein	-				0
21	554	76	fig|6666666.118250.peg.554	hypothetical protein	-				0
21	555	596	fig|6666666.118250.peg.555	hypothetical protein	-				0
21	556	578	fig|6666666.118250.peg.556	Thiol-activated cytolysin	-				0
21	557	55	fig|6666666.118250.peg.557	hypothetical protein	-				0
21	558	170	fig|6666666.118250.peg.558	hypothetical protein	-				0
21	559	596	fig|6666666.118250.peg.559	hypothetical protein	-				0
21	560	945	fig|6666666.118250.peg.560	Probable zinc protease pqqL (EC 3.4.99.-)	bi	1	172	fig|242619.1.peg.172	37.42	peptidase, M16 family
21	561	402	fig|6666666.118250.peg.561	Macrolide export ATP-binding/permease protein MacB (EC 3.6.3.-)	bi	1	1426	fig|242619.1.peg.1426	30	ABC transporter, permease protein, putative
21	562	172	fig|6666666.118250.peg.562	hypothetical protein	-				0
21	563	376	fig|6666666.118250.peg.563	Rossmann fold nucleotide-binding protein Smf possibly involved in DNA uptake	bi	1	255	fig|242619.1.peg.255	43.13	DNA processing protein DprA, putative
21	564	203	fig|6666666.118250.peg.564	hypothetical protein	-				0
21	565	355	fig|6666666.118250.peg.565	ADP-heptose:LPS heptosyltransferase	bi	1	1001	fig|242619.1.peg.1001	39.85	ADP-heptose--LPS heptosyltransferase, putative
21	566	288	fig|6666666.118250.peg.566	NADPH dependent preQ0 reductase (EC 1.7.1.13)	bi	1	1154	fig|242619.1.peg.1154	30	NADPH dependent preQ0 reductase
21	567	1154	fig|6666666.118250.peg.567	hypothetical protein	-				0
21	568	168	fig|6666666.118250.peg.568	hypothetical protein	-				0
21	569	313	fig|6666666.118250.peg.569	hypothetical protein	bi	1	531	fig|242619.1.peg.531	35.96	endonuclease/exonuclease/phosphatase family protein
21	570	337	fig|6666666.118250.peg.570	UDP-N-acetylglucosamine 4,6-dehydratase (EC 4.2.1.-)	uni	1	1336	fig|242619.1.peg.1336	25.81	dTDP-glucose 4,6-dehydratase (EC 4.2.1.46)
21	571	435	fig|6666666.118250.peg.571	UDP-glucose dehydrogenase (EC 1.1.1.22)	bi	1	992	fig|242619.1.peg.992	61.06	sugar dehydrogenase, UDP-glucose/GDP-mannose dehydrogenase family
21	572	687	fig|6666666.118250.peg.572	Chaperone protein HtpG	bi	1	38	fig|242619.1.peg.38	56.81	Chaperone protein HtpG
22	573	254	fig|6666666.118250.peg.573	hypothetical protein	-				0
22	574	3445	fig|6666666.118250.peg.574	hypothetical protein	-				0
22	575	48	fig|6666666.118250.peg.575	hypothetical protein	-				0
22	576	398	fig|6666666.118250.peg.576	Aspartate aminotransferase (EC 2.6.1.1)	bi	1	12	fig|242619.1.peg.12	26.15	L-threonine 3-O-phosphate decarboxylase (EC 4.1.1.81)
22	577	399	fig|6666666.118250.peg.577	alternate gene name: yzbB	bi	1	203	fig|242619.1.peg.203	46.11	alternate gene name: yzbB
22	578	426	fig|6666666.118250.peg.578	hypothetical protein	bi	1	1794	fig|242619.1.peg.1794	26.57	hypothetical protein
22	579	163	fig|6666666.118250.peg.579	hypothetical protein	-				0
22	580	810	fig|6666666.118250.peg.580	putative patatin-like phospholipase	bi	1	782	fig|242619.1.peg.782	33.45	SERINE PROTEASE (EC 3.4.21.-)
22	581	155	fig|6666666.118250.peg.581	hypothetical protein	-				0
22	582	265	fig|6666666.118250.peg.582	Thymidylate synthase (EC 2.1.1.45)	bi	1	1763	fig|242619.1.peg.1763	62.88	Thymidylate synthase (EC 2.1.1.45)
22	583	507	fig|6666666.118250.peg.583	hypothetical protein	uni	1	1880	fig|242619.1.peg.1880	37.62	peptidase, M23/M37 family
22	584	674	fig|6666666.118250.peg.584	1-deoxy-D-xylulose 5-phosphate synthase (EC 2.2.1.7)	bi	1	1899	fig|242619.1.peg.1899	50	1-deoxy-D-xylulose 5-phosphate synthase (EC 2.2.1.7)
22	585	196	fig|6666666.118250.peg.585	Predicted L-lactate dehydrogenase, hypothetical protein subunit SO1518	bi	1	1015	fig|242619.1.peg.1015	39.59	Predicted L-lactate dehydrogenase, hypothetical protein subunit SO1518
22	586	459	fig|6666666.118250.peg.586	Predicted L-lactate dehydrogenase, Iron-sulfur cluster-binding subunit YkgF	bi	1	1014	fig|242619.1.peg.1014	57.65	Predicted L-lactate dehydrogenase, Iron-sulfur cluster-binding subunit YkgF
22	587	247	fig|6666666.118250.peg.587	Predicted L-lactate dehydrogenase, Fe-S oxidoreductase subunit YkgE	bi	1	1013	fig|242619.1.peg.1013	62.04	Predicted L-lactate dehydrogenase, Fe-S oxidoreductase subunit YkgE
22	588	490	fig|6666666.118250.peg.588	L-lactate permease	bi	1	1148	fig|242619.1.peg.1148	54.09	L-lactate permease
23	589	835	fig|6666666.118250.peg.589	DNA repair and recombination protein, putative helicase	bi	1	54	fig|242619.1.peg.54	43.23	TPR domain protein
23	590	40	fig|6666666.118250.peg.590	hypothetical protein	-				0
23	591	42	fig|6666666.118250.peg.591	hypothetical protein	-				0
23	592	44	fig|6666666.118250.peg.592	hypothetical protein	-				0
23	593	138	fig|6666666.118250.peg.593	Iojap protein	-				0
23	594	58	fig|6666666.118250.peg.594	hypothetical protein	-				0
23	595	671	fig|6666666.118250.peg.595	Cell division protein FtsH (EC 3.4.24.-)	bi	1	40	fig|242619.1.peg.40	55.52	Cell division protein FtsH (EC 3.4.24.-)
23	596	91	fig|6666666.118250.peg.596	hypothetical protein	-				0
23	597	277	fig|6666666.118250.peg.597	Phosphatidate cytidylyltransferase (EC 2.7.7.41)	uni	1	39	fig|242619.1.peg.39	35.79	Phosphatidate cytidylyltransferase (EC 2.7.7.41)
23	598	343	fig|6666666.118250.peg.598	Ribosomal large subunit pseudouridine synthase D (EC 4.2.1.70)	-				0
23	599	565	fig|6666666.118250.peg.599	hypothetical protein	-				0
23	600	288	fig|6666666.118250.peg.600	hypothetical protein	bi	1	642	fig|242619.1.peg.642	38.58	hypothetical protein
23	601	196	fig|6666666.118250.peg.601	hypothetical protein	-				0
23	602	420	fig|6666666.118250.peg.602	hypothetical protein	-				0
23	603	258	fig|6666666.118250.peg.603	Fe-S OXIDOREDUCTASE (1.8.-.-)	-				0
23	604	351	fig|6666666.118250.peg.604	N-acetylneuraminate synthase (EC 2.5.1.56)	-				0
23	605	379	fig|6666666.118250.peg.605	dTDP-glucose 4,6-dehydratase (EC 4.2.1.46)	uni	1	300	fig|242619.1.peg.300	28.53	UDP-glucose 4-epimerase (EC 5.1.3.2)
23	606	421	fig|6666666.118250.peg.606	Membrane protein involved in the export of O-antigen, teichoic acid lipoteichoic acids	-				0
23	607	300	fig|6666666.118250.peg.607	Glycosyltransferase (EC 2.4.1.-)	-				0
23	608	383	fig|6666666.118250.peg.608	glycosyl transferase, group 1 family protein	bi	1	995	fig|242619.1.peg.995	28.83	glycosyl transferase, group 1 family protein
23	609	235	fig|6666666.118250.peg.609	Succinate dehydrogenase cytochrome b subunit	bi	1	1386	fig|242619.1.peg.1386	32.89	Succinate dehydrogenase cytochrome b subunit
23	610	642	fig|6666666.118250.peg.610	Succinate dehydrogenase flavoprotein subunit (EC 1.3.99.1)	bi	1	1385	fig|242619.1.peg.1385	66.25	Succinate dehydrogenase flavoprotein subunit (EC 1.3.99.1)
23	611	211	fig|6666666.118250.peg.611	lipoprotein, putative	-				0
23	612	248	fig|6666666.118250.peg.612	Succinate dehydrogenase iron-sulfur protein (EC 1.3.99.1)	bi	1	1384	fig|242619.1.peg.1384	67.21	Succinate dehydrogenase iron-sulfur protein (EC 1.3.99.1)
23	613	403	fig|6666666.118250.peg.613	Transcriptional regulator, GntR family domain / Aspartate aminotransferase (EC 2.6.1.1)	-				0
23	614	100	fig|6666666.118250.peg.614	hypothetical protein	-				0
24	615	42	fig|6666666.118250.peg.615	hypothetical protein	-				0
24	616	757	fig|6666666.118250.peg.616	Chitinase (EC 3.2.1.14)	-				0
24	617	203	fig|6666666.118250.peg.617	hypothetical protein	bi	1	1173	fig|242619.1.peg.1173	34	hypothetical protein
24	618	437	fig|6666666.118250.peg.618	UDP-N-acetylglucosamine 1-carboxyvinyltransferase (EC 2.5.1.7)	bi	1	1172	fig|242619.1.peg.1172	66.05	UDP-N-acetylglucosamine 1-carboxyvinyltransferase (EC 2.5.1.7)
24	619	247	fig|6666666.118250.peg.619	Heat shock protein GrpE	bi	1	1518	fig|242619.1.peg.1518	43.92	Heat shock protein GrpE
24	620	47	fig|6666666.118250.peg.620	hypothetical protein	-				0
24	621	387	fig|6666666.118250.peg.621	Chaperone protein DnaJ	bi	1	1519	fig|242619.1.peg.1519	55.04	Chaperone protein DnaJ
24	622	523	fig|6666666.118250.peg.622	GMP synthase [glutamine-hydrolyzing] (EC 6.3.5.2)	bi	1	517	fig|242619.1.peg.517	62.52	GMP synthase [glutamine-hydrolyzing] (EC 6.3.5.2)
24	623	557	fig|6666666.118250.peg.623	Carboxy-terminal processing protease	uni	1	206	fig|242619.1.peg.206	42.57	carboxyl-terminal protease
24	624	48	fig|6666666.118250.peg.624	hypothetical protein	-				0
24	625	530	fig|6666666.118250.peg.625	DEAD-box ATP-dependent RNA helicase CshA (EC 3.6.4.13)	bi	1	76	fig|242619.1.peg.76	39.63	Cold-shock DEAD-box protein A
24	626	390	fig|6666666.118250.peg.626	Methyltransferase (EC 2.1.1.-)	bi	1	1168	fig|242619.1.peg.1168	46.35	23S rRNA (guanine-N-2-) -methyltransferase rlmL EC 2.1.1.-)
24	627	196	fig|6666666.118250.peg.627	FIG062788: hypothetical protein	-				0
24	628	127	fig|6666666.118250.peg.628	FIG057251: Fe-S oxidoreductase	-				0
24	629	1105	fig|6666666.118250.peg.629	Transcription-repair coupling factor	bi	1	1517	fig|242619.1.peg.1517	45.99	Transcription-repair coupling factor
24	630	139	fig|6666666.118250.peg.630	Pantothenate kinase type III, CoaX-like (EC 2.7.1.33)	bi	1	388	fig|242619.1.peg.388	47.37	Pantothenate kinase type III, CoaX-like (EC 2.7.1.33)
24	631	428	fig|6666666.118250.peg.631	putative outer membrane protein	bi	1	389	fig|242619.1.peg.389	26.03	putative outer membrane protein
24	632	456	fig|6666666.118250.peg.632	TPR domain protein	bi	1	390	fig|242619.1.peg.390	25.47	TPR domain protein
24	633	123	fig|6666666.118250.peg.633	hypothetical protein	bi	1	391	fig|242619.1.peg.391	21.01	hypothetical protein
24	634	221	fig|6666666.118250.peg.634	Endonuclease III (EC 4.2.99.18)	bi	1	1515	fig|242619.1.peg.1515	61.39	Endonuclease III (EC 4.2.99.18)
24	635	365	fig|6666666.118250.peg.635	6-phosphofructokinase (EC 2.7.1.11)	bi	1	145	fig|242619.1.peg.145	27.54	Pyrophosphate--fructose 6-phosphate 1-phosphotransferase, beta subunit (EC 2.7.1.90)
24	636	302	fig|6666666.118250.peg.636	hypothetical protein	-				0
24	637	270	fig|6666666.118250.peg.637	UDP-2,3-diacylglucosamine diphosphatase (EC 3.6.1.54)	bi	1	1521	fig|242619.1.peg.1521	35.97	UDP-2,3-diacylglucosamine hydrolase (EC 3.6.1.-)
25	638	217	fig|6666666.118250.peg.638	DNA-binding response regulator, LuxR family	uni	1	1226	fig|242619.1.peg.1226	37.89	DNA-binding response regulator, LuxR family
25	639	778	fig|6666666.118250.peg.639	Sensory box histidine kinase/response regulator	uni	1	1538	fig|242619.1.peg.1538	24.33	DNA-binding response regulator/sensor histidine kinase
25	640	324	fig|6666666.118250.peg.640	Cell wall endopeptidase, family M23/M37	uni	1	1880	fig|242619.1.peg.1880	32.84	peptidase, M23/M37 family
25	641	461	fig|6666666.118250.peg.641	Capsule biosynthesis protein capA	uni	1	1126	fig|242619.1.peg.1126	27.31	capA protein, putative
25	642	113	fig|6666666.118250.peg.642	Transcriptional regulator, MerR family	bi	1	910	fig|242619.1.peg.910	35.29	transcriptional regulator, putative
25	643	371	fig|6666666.118250.peg.643	Bsu YqfO NIF3/CutA domain	bi	1	1750	fig|242619.1.peg.1750	42.9	FIG042796: Hypothetical protein
25	644	261	fig|6666666.118250.peg.644	FIG137478: Hypothetical protein	bi	1	1751	fig|242619.1.peg.1751	44.21	Zn-ribbon protein, possibly nucleic acid-binding
25	645	712	fig|6666666.118250.peg.645	Membrane protein containing HD superfamily hydrolase domain, YQFF ortholog	bi	1	1363	fig|242619.1.peg.1363	34.56	HDIG domain protein
25	646	441	fig|6666666.118250.peg.646	Inner membrane protein	bi	1	790	fig|242619.1.peg.790	45.37	Inner membrane protein
25	647	336	fig|6666666.118250.peg.647	Chorismate synthase (EC 4.2.3.5)	bi	1	1128	fig|242619.1.peg.1128	39.55	Chorismate synthase (EC 4.2.3.5) # AroG
25	648	2420	fig|6666666.118250.peg.648	cell surface protein	-				0
25	649	326	fig|6666666.118250.peg.649	hypothetical protein	-				0
25	650	196	fig|6666666.118250.peg.650	RNA polymerase sigma-70 factor, ECF subfamily	bi	1	144	fig|242619.1.peg.144	38.01	RNA polymerase sigma-70 factor, ECF subfamily
25	651	162	fig|6666666.118250.peg.651	hypothetical protein	bi	1	418	fig|242619.1.peg.418	36.22	hypothetical protein
25	652	435	fig|6666666.118250.peg.652	Probable transmembrane protein	-				0
25	653	330	fig|6666666.118250.peg.653	hypothetical protein	bi	1	1786	fig|242619.1.peg.1786	26.73	hypothetical protein
25	654	394	fig|6666666.118250.peg.654	N-acetyl-L,L-diaminopimelate deacetylase (EC 3.5.1.47)	-				0
25	655	207	fig|6666666.118250.peg.655	Multiple antibiotic resistance protein marC	bi	1	196	fig|242619.1.peg.196	45.36	Multiple antibiotic resistance protein marC
25	656	257	fig|6666666.118250.peg.656	hypothetical protein	-				0
25	657	205	fig|6666666.118250.peg.657	hypothetical protein	bi	1	1738	fig|242619.1.peg.1738	27.81	hypothetical protein
25	658	265	fig|6666666.118250.peg.658	Chromosome (plasmid) partitioning protein ParA	uni	1	125	fig|242619.1.peg.125	35.04	Chromosome (plasmid) partitioning protein ParA / Sporulation initiation inhibitor protein Soj
25	659	81	fig|6666666.118250.peg.659	hypothetical protein	-				0
25	660	447	fig|6666666.118250.peg.660	hypothetical protein	-				0
25	661	338	fig|6666666.118250.peg.661	conserved hypothetical protein	-				0
25	662	91	fig|6666666.118250.peg.662	hypothetical protein	-				0
25	663	52	fig|6666666.118250.peg.663	hypothetical protein	-				0
25	664	688	fig|6666666.118250.peg.664	Chitinase (EC 3.2.1.14)	-				0
25	665	45	fig|6666666.118250.peg.665	hypothetical protein	-				0
25	666	1403	fig|6666666.118250.peg.666	Activator of (R)-2-hydroxyglutaryl-CoA dehydratase	-				0
25	667	209	fig|6666666.118250.peg.667	Transcriptional regulator, TetR family	-				0
25	668	589	fig|6666666.118250.peg.668	Chitinase (EC 3.2.1.14)	-				0
25	669	44	fig|6666666.118250.peg.669	hypothetical protein	-				0
25	670	172	fig|6666666.118250.peg.670	arginine-specific cysteine proteinase	uni	1	1733	fig|242619.1.peg.1733	27.22	hemagglutinin protein HagE
25	671	275	fig|6666666.118250.peg.671	arginine-specific cysteine proteinase	bi	1	442	fig|242619.1.peg.442	39.22	arginine-specific cysteine proteinase
25	672	86	fig|6666666.118250.peg.672	hypothetical protein	-				0
25	673	67	fig|6666666.118250.peg.673	hypothetical protein	-				0
25	674	136	fig|6666666.118250.peg.674	hypothetical protein	-				0
25	675	191	fig|6666666.118250.peg.675	hypothetical protein	-				0
25	676	219	fig|6666666.118250.peg.676	hypothetical protein	-				0
25	677	180	fig|6666666.118250.peg.677	hypothetical protein	-				0
25	678	377	fig|6666666.118250.peg.678	Putative membrane protein YeiH	bi	1	1717	fig|242619.1.peg.1717	25.9	Inner membrane protein
25	679	273	fig|6666666.118250.peg.679	GTP-binding protein Era	bi	1	1837	fig|242619.1.peg.1837	53.7	GTP-binding protein Era
25	680	341	fig|6666666.118250.peg.680	hypothetical protein	-				0
25	681	370	fig|6666666.118250.peg.681	Glutathione synthase/Ribosomal protein S6 modification enzyme (glutaminyl transferase)	-				0
25	682	62	fig|6666666.118250.peg.682	hypothetical protein	-				0
25	683	768	fig|6666666.118250.peg.683	TonB-dependent receptor, putative	uni	1	870	fig|242619.1.peg.870	25.37	putative TonB-dependent receptor
25	684	330	fig|6666666.118250.peg.684	TonB-dependent receptor, putative	-				0
25	685	65	fig|6666666.118250.peg.685	hypothetical protein	-				0
25	686	451	fig|6666666.118250.peg.686	Putative sodium-dependent transporter	-				0
25	687	138	fig|6666666.118250.peg.687	hypothetical protein	-				0
25	688	638	fig|6666666.118250.peg.688	putative outer membrane protein, probably involved in nutrient binding	uni	1	162	fig|242619.1.peg.162	33.99	TonB-dependent receptor
25	689	106	fig|6666666.118250.peg.689	RagA protein	-				0
25	690	231	fig|6666666.118250.peg.690	putative outer membrane protein, probably involved in nutrient binding	uni	1	163	fig|242619.1.peg.163	27.03	lipoprotein RagB
25	691	193	fig|6666666.118250.peg.691	Chitinase (EC 3.2.1.14)	-				0
25	692	701	fig|6666666.118250.peg.692	Prolipoprotein Q	-				0
26	693	85	fig|6666666.118250.peg.693	hypothetical protein	-				0
26	694	189	fig|6666666.118250.peg.694	hypothetical protein	-				0
26	695	341	fig|6666666.118250.peg.695	Chemotaxis protein methyltransferase CheR (EC 2.1.1.80)	-				0
26	696	46	fig|6666666.118250.peg.696	hypothetical protein	-				0
26	697	637	fig|6666666.118250.peg.697	Two-component hybrid sensor and regulator	-				0
26	698	46	fig|6666666.118250.peg.698	hypothetical protein	-				0
26	699	275	fig|6666666.118250.peg.699	Chemotaxis protein methyltransferase CheR (EC 2.1.1.80)	-				0
26	700	189	fig|6666666.118250.peg.700	Putative chemotaxis protein-glutamate methylesterase (EC 3.1.1.61)	-				0
26	701	261	fig|6666666.118250.peg.701	hypothetical protein	-				0
26	702	873	fig|6666666.118250.peg.702	FIG017431: Sigma factor-like phosphatase with CBS pair domains	-				0
26	703	187	fig|6666666.118250.peg.703	FIG062788: hypothetical protein	-				0
26	704	128	fig|6666666.118250.peg.704	FIG057251: Fe-S oxidoreductase	-				0
26	705	1021	fig|6666666.118250.peg.705	FIG00897077: hypothetical protein	uni	1	602	fig|242619.1.peg.602	33.82	ABC transporter, ATP-binding protein
26	706	274	fig|6666666.118250.peg.706	hypothetical protein	-				0
26	707	146	fig|6666666.118250.peg.707	hypothetical protein	-				0
26	708	408	fig|6666666.118250.peg.708	Serine protease inhibitor (serpin family)	-				0
26	709	706	fig|6666666.118250.peg.709	Prolyl endopeptidase (EC 3.4.21.26)	uni	1	636	fig|242619.1.peg.636	20.9	prolyl oligopeptidase family protein
26	710	559	fig|6666666.118250.peg.710	Immunoreactive 53 kDa antigen PG123	bi	1	889	fig|242619.1.peg.889	36.34	TPR domain protein
26	711	38	fig|6666666.118250.peg.711	hypothetical protein	-				0
26	712	312	fig|6666666.118250.peg.712	ABC transporter ATP-binding protein	uni	1	818	fig|242619.1.peg.818	34.98	ABC transporter, ATP-binding protein
26	713	43	fig|6666666.118250.peg.713	hypothetical protein	-				0
26	714	43	fig|6666666.118250.peg.714	hypothetical protein	-				0
26	715	190	fig|6666666.118250.peg.715	3-polyprenyl-4-hydroxybenzoate carboxy-lyase UbiX (EC 4.1.1.-)	-				0
26	716	1126	fig|6666666.118250.peg.716	Chitinase (EC 3.2.1.14)	-				0
26	717	327	fig|6666666.118250.peg.717	hypothetical protein	-				0
26	718	170	fig|6666666.118250.peg.718	FIG042921: similarity to aminoacyl-tRNA editing enzymes YbaK, ProX	-				0
26	719	865	fig|6666666.118250.peg.719	Outer membrane assembly protein	-				0
26	720	274	fig|6666666.118250.peg.720	Vng1536c	-				0
26	721	330	fig|6666666.118250.peg.721	Octaprenyl diphosphate synthase (EC 2.5.1.90) / Dimethylallyltransferase (EC 2.5.1.1) / (2E,6E)-farnesyl diphosphate synthase (EC 2.5.1.10) / Geranylgeranyl pyrophosphate synthetase (EC 2.5.1.29)	bi	1	687	fig|242619.1.peg.687	43.96	Octaprenyl-diphosphate synthase (EC 2.5.1.-) / Dimethylallyltransferase (EC 2.5.1.1) / Geranyltranstransferase (farnesyldiphosphate synthase) (EC 2.5.1.10) / Geranylgeranyl pyrophosphate synthetase (EC 2.5.1.29)
26	722	492	fig|6666666.118250.peg.722	Fumarate hydratase class II (EC 4.2.1.2)	uni	1	1487	fig|242619.1.peg.1487	38.18	Aspartate ammonia-lyase (EC 4.3.1.1)
26	723	562	fig|6666666.118250.peg.723	Carboxyl-terminal protease (EC 3.4.21.102)	uni	1	206	fig|242619.1.peg.206	38.75	carboxyl-terminal protease
26	724	404	fig|6666666.118250.peg.724	tRNA-specific 2-thiouridylase MnmA	bi	1	230	fig|242619.1.peg.230	34.64	tRNA (5-methylaminomethyl-2-thiouridylate)-methyltransferase (EC 2.1.1.61)
26	725	493	fig|6666666.118250.peg.725	Adenylate cyclase (EC 4.6.1.1)	-				0
26	726	308	fig|6666666.118250.peg.726	hypothetical protein	-				0
26	727	119	fig|6666666.118250.peg.727	hypothetical protein	-				0
26	728	39	fig|6666666.118250.peg.728	hypothetical protein	-				0
26	729	199	fig|6666666.118250.peg.729	Transcriptional regulator, TetR family	bi	1	1288	fig|242619.1.peg.1288	22.53	Transcriptional regulator, TetR family
26	730	837	fig|6666666.118250.peg.730	membrane protein	uni	1	1022	fig|242619.1.peg.1022	21.12	membrane protein, putative
26	731	246	fig|6666666.118250.peg.731	Outer membrane lipoprotein-sorting protein	uni	1	1021	fig|242619.1.peg.1021	26.21	hyopothetical protein
26	732	460	fig|6666666.118250.peg.732	hypothetical protein	-				0
26	733	345	fig|6666666.118250.peg.733	filamentation induced by cAMP protein Fic	-				0
26	734	611	fig|6666666.118250.peg.734	ulcer associated adenine specific DNA methyltransferase	-				0
26	735	42	fig|6666666.118250.peg.735	hypothetical protein	-				0
26	736	1360	fig|6666666.118250.peg.736	Chitinase (EC 3.2.1.14)	-				0
26	737	649	fig|6666666.118250.peg.737	Restriction enzyme BgcI alpha subunit (EC 3.1.21.-) [Includes: Adenine-specific methyltransferase activity (EC 2.1.1.72)]	-				0
26	738	287	fig|6666666.118250.peg.738	Restriction enzyme BcgI beta subunit( EC:3.1.21.- )	-				0
26	739	38	fig|6666666.118250.peg.739	hypothetical protein	-				0
26	740	224	fig|6666666.118250.peg.740	hypothetical protein	bi	1	1909	fig|242619.1.peg.1909	42.67	hypothetical protein
26	741	721	fig|6666666.118250.peg.741	TonB-dependent receptor	uni	1	382	fig|242619.1.peg.382	30	putative TonB-dependent receptor
26	742	258	fig|6666666.118250.peg.742	Methyl-directed repair DNA adenine methylase (EC 2.1.1.72)	-				0
26	743	367	fig|6666666.118250.peg.743	DNA-cytosine methyltransferase (EC 2.1.1.37)	-				0
26	744	329	fig|6666666.118250.peg.744	Type II restriction enzyme BsuBI (EC 3.1.21.4)	-				0
26	745	44	fig|6666666.118250.peg.745	hypothetical protein	-				0
26	746	828	fig|6666666.118250.peg.746	DNA gyrase subunit A (EC 5.99.1.3)	bi	1	1189	fig|242619.1.peg.1189	60.39	DNA gyrase subunit A (EC 5.99.1.3)
26	747	565	fig|6666666.118250.peg.747	putative outer membrane protein, probably involved in nutrient binding	uni	1	163	fig|242619.1.peg.163	26.95	lipoprotein RagB
26	748	1066	fig|6666666.118250.peg.748	putative outer membrane protein, probably involved in nutrient binding	uni	1	1330	fig|242619.1.peg.1330	32	TonB-dependent receptor HmuR
26	749	368	fig|6666666.118250.peg.749	Thiol:disulfide interchange protein	uni	1	1403	fig|242619.1.peg.1403	29.91	C-type cytochrome biogenesis protein ResA (thioredoxin)
26	750	360	fig|6666666.118250.peg.750	Thiol:disulfide interchange protein	uni	1	1403	fig|242619.1.peg.1403	42.5	C-type cytochrome biogenesis protein ResA (thioredoxin)
26	751	282	fig|6666666.118250.peg.751	FIG137884: hypothetical protein	bi	1	580	fig|242619.1.peg.580	36.03	COG5495
26	752	177	fig|6666666.118250.peg.752	3-deoxy-D-manno-octulosonate 8-phosphate phosphatase (EC 3.1.3.45)	bi	1	579	fig|242619.1.peg.579	43.83	3-deoxy-D-manno-octulosonate 8-phosphate phosphatase (EC 3.1.3.45)
26	753	318	fig|6666666.118250.peg.753	Similar to (S)-2,3-di-O-geranylgeranylglyceryl phosphate synthase	-				0
26	754	204	fig|6666666.118250.peg.754	Septum formation protein Maf	bi	1	578	fig|242619.1.peg.578	42	Septum formation protein Maf
26	755	813	fig|6666666.118250.peg.755	putative ferric aerobactin receptor	bi	1	468	fig|242619.1.peg.468	33.09	putative ferric aerobactin receptor
26	756	421	fig|6666666.118250.peg.756	Glucose-1-phosphate thymidylyltransferase (EC 2.7.7.24)	-				0
26	757	842	fig|6666666.118250.peg.757	ATP-dependent protease La (EC 3.4.21.53) Type I	bi	1	546	fig|242619.1.peg.546	48.25	ATP-dependent protease La (EC 3.4.21.53) Type I
26	758	329	fig|6666666.118250.peg.758	Arabinose 5-phosphate isomerase (EC 5.3.1.13)	bi	1	77	fig|242619.1.peg.77	42.59	SIS domain protein
26	759	843	fig|6666666.118250.peg.759	hypothetical protein	uni	1	620	fig|242619.1.peg.620	31.63	TonB-dependent receptor, putative
26	760	88	fig|6666666.118250.peg.760	LSU ribosomal protein L31p @ LSU ribosomal protein L31p, zinc-independent	bi	1	520	fig|242619.1.peg.520	70.51	LSU ribosomal protein L31p
26	761	38	fig|6666666.118250.peg.761	hypothetical protein	-				0
26	762	287	fig|6666666.118250.peg.762	dTDP-4-dehydrorhamnose reductase (EC 1.1.1.133)	bi	1	1337	fig|242619.1.peg.1337	42.25	dTDP-4-dehydrorhamnose reductase (EC 1.1.1.133)
26	763	180	fig|6666666.118250.peg.763	dTDP-4-dehydrorhamnose 3,5-epimerase (EC 5.1.3.13)	bi	1	1338	fig|242619.1.peg.1338	51.12	dTDP-4-dehydrorhamnose 3,5-epimerase (EC 5.1.3.13)
26	764	290	fig|6666666.118250.peg.764	Glucose-1-phosphate thymidylyltransferase (EC 2.7.7.24)	bi	1	1339	fig|242619.1.peg.1339	58.8	Glucose-1-phosphate thymidylyltransferase (EC 2.7.7.24)
26	765	294	fig|6666666.118250.peg.765	Malonyl CoA-acyl carrier protein transacylase (EC 2.3.1.39)	bi	1	121	fig|242619.1.peg.121	69.18	Malonyl CoA-acyl carrier protein transacylase (EC 2.3.1.39)
26	766	775	fig|6666666.118250.peg.766	putative TonB-dependent receptor	uni	1	870	fig|242619.1.peg.870	22.13	putative TonB-dependent receptor
26	767	505	fig|6666666.118250.peg.767	putative TonB-dependent receptor	uni	1	870	fig|242619.1.peg.870	25.12	putative TonB-dependent receptor
26	768	58	fig|6666666.118250.peg.768	hypothetical protein	-				0
26	769	61	fig|6666666.118250.peg.769	hypothetical protein	-				0
26	770	841	fig|6666666.118250.peg.770	Helicase PriA essential for oriC/DnaA-independent DNA replication	bi	1	1740	fig|242619.1.peg.1740	30	Helicase PriA essential for oriC/DnaA-independent DNA replication
26	771	346	fig|6666666.118250.peg.771	Beta-lactamase class C and other penicillin binding proteins	bi	1	11	fig|242619.1.peg.11	34.11	glycosyl hydrolase, family 3
26	772	696	fig|6666666.118250.peg.772	Beta-hexosaminidase (EC 3.2.1.52)	uni	1	11	fig|242619.1.peg.11	33.23	glycosyl hydrolase, family 3
26	773	233	fig|6666666.118250.peg.773	Two-component system response regulator	-				0
26	774	91	fig|6666666.118250.peg.774	DNA-binding protein HU-beta	bi	1	106	fig|242619.1.peg.106	51.16	DNA-binding protein HU-beta
26	775	49	fig|6666666.118250.peg.775	hypothetical protein	-				0
26	776	176	fig|6666666.118250.peg.776	Flavoredoxin	bi	1	311	fig|242619.1.peg.311	24.85	flavin reductase domain protein
26	777	198	fig|6666666.118250.peg.777	Superoxide dismutase [Fe] (EC 1.15.1.1)	bi	1	1325	fig|242619.1.peg.1325	56.02	Manganese superoxide dismutase (EC 1.15.1.1)
26	778	261	fig|6666666.118250.peg.778	Metal-dependent hydrolases of the beta-lactamase superfamily I; PhnP protein	uni	1	1151	fig|242619.1.peg.1151	42.58	Metal-dependent hydrolases of the beta-lactamase superfamily I @ PhnP protein / Octanoate-[acyl-carrier-protein]-protein-N-octanoyltransferase
26	779	386	fig|6666666.118250.peg.779	hypothetical protein	-				0
26	780	411	fig|6666666.118250.peg.780	Diaminopimelate decarboxylase (EC 4.1.1.20)	bi	1	1877	fig|242619.1.peg.1877	28.53	Diaminopimelate decarboxylase (EC 4.1.1.20)
26	781	197	fig|6666666.118250.peg.781	Indolepyruvate oxidoreductase subunit IorB (EC 1.2.7.8)	bi	1	591	fig|242619.1.peg.591	65.99	Indolepyruvate oxidoreductase subunit IorB (EC 1.2.7.8)
26	782	71	fig|6666666.118250.peg.782	hypothetical protein	-				0
26	783	543	fig|6666666.118250.peg.783	Indolepyruvate oxidoreductase subunit IorA (EC 1.2.7.8)	bi	1	592	fig|242619.1.peg.592	62.98	Indolepyruvate oxidoreductase subunit IorA (EC 1.2.7.8)
26	784	128	fig|6666666.118250.peg.784	Antiholin-like protein LrgA	-				0
26	785	231	fig|6666666.118250.peg.785	LrgA-associated membrane protein LrgB	-				0
26	786	383	fig|6666666.118250.peg.786	hypothetical protein	-				0
26	787	149	fig|6666666.118250.peg.787	hypothetical protein	-				0
26	788	568	fig|6666666.118250.peg.788	hypothetical protein	-				0
26	789	159	fig|6666666.118250.peg.789	hypothetical protein	-				0
26	790	242	fig|6666666.118250.peg.790	FIG002003: Protein YdjA	-				0
27	791	332	fig|6666666.118250.peg.791	Glycosyl transferase family protein	bi	1	254	fig|242619.1.peg.254	30.18	glycosyl transferase, group 2 family protein
27	792	320	fig|6666666.118250.peg.792	Malate dehydrogenase (EC 1.1.1.37)	bi	1	1672	fig|242619.1.peg.1672	32.97	Malate dehydrogenase (EC 1.1.1.37)
27	793	671	fig|6666666.118250.peg.793	Outer membrane vitamin B12 receptor BtuB	-				0
27	794	395	fig|6666666.118250.peg.794	putative cell surface protein	-				0
27	795	425	fig|6666666.118250.peg.795	putative cell surface protein	-				0
27	796	397	fig|6666666.118250.peg.796	Vitamin B12 ABC transporter, B12-binding component BtuF	bi	1	569	fig|242619.1.peg.569	29.29	iron compound ABC transporter, periplasmic iron compound-binding protein, putative
27	797	223	fig|6666666.118250.peg.797	Thymidylate kinase (EC 2.7.4.9)	-				0
27	798	253	fig|6666666.118250.peg.798	Triosephosphate isomerase (EC 5.3.1.1)	bi	1	549	fig|242619.1.peg.549	45.85	Triosephosphate isomerase (EC 5.3.1.1)
27	799	288	fig|6666666.118250.peg.799	Ribosomal protein L11 methyltransferase (EC 2.1.1.-)	bi	1	561	fig|242619.1.peg.561	38.4	Ribosomal protein L11 methyltransferase (EC 2.1.1.-)
27	800	1504	fig|6666666.118250.peg.800	hypothetical protein	-				0
27	801	46	fig|6666666.118250.peg.801	hypothetical protein	-				0
27	802	930	fig|6666666.118250.peg.802	putative pyrogenic exotoxin B	bi	1	1222	fig|242619.1.peg.1222	32.27	thiol protease/hemagglutinin PrtT precursor, putative
27	803	332	fig|6666666.118250.peg.803	hypothetical protein	-				0
27	804	192	fig|6666666.118250.peg.804	hypothetical protein	-				0
27	805	558	fig|6666666.118250.peg.805	Alkaline phosphatase (EC 3.1.3.1)	bi	1	777	fig|242619.1.peg.777	50.36	Alkaline phosphatase (EC 3.1.3.1)
27	806	276	fig|6666666.118250.peg.806	Menaquinone via futalosine step 4	-				0
27	807	91	fig|6666666.118250.peg.807	YoeB toxin protein	-				0
27	808	820	fig|6666666.118250.peg.808	hypothetical protein	-				0
28	809	339	fig|6666666.118250.peg.809	NAD-dependent glyceraldehyde-3-phosphate dehydrogenase (EC 1.2.1.12)	bi	1	1821	fig|242619.1.peg.1821	44.11	NAD-dependent glyceraldehyde-3-phosphate dehydrogenase (EC 1.2.1.12)
28	810	212	fig|6666666.118250.peg.810	Hypothetical YciO protein, TsaC/YrdC paralog	bi	1	1446	fig|242619.1.peg.1446	39.29	YciO family
28	811	220	fig|6666666.118250.peg.811	Transaldolase (EC 2.2.1.2)	bi	1	202	fig|242619.1.peg.202	70.18	Transaldolase (EC 2.2.1.2)
28	812	700	fig|6666666.118250.peg.812	Prolyl oligopeptidase family protein	bi	1	636	fig|242619.1.peg.636	47.21	prolyl oligopeptidase family protein
28	813	690	fig|6666666.118250.peg.813	Cytochrome c-type biogenesis protein DsbD, protein-disulfide reductase (EC 1.8.1.8)	bi	1	1457	fig|242619.1.peg.1457	35.48	Cytochrome c-type biogenesis protein DsbD, protein-disulfide reductase (EC 1.8.1.8)
28	814	551	fig|6666666.118250.peg.814	Cytoplasmic axial filament protein CafA and Ribonuclease G (EC 3.1.4.-)	bi	1	1081	fig|242619.1.peg.1081	46.21	Cytoplasmic axial filament protein CafA and Ribonuclease G (EC 3.1.4.-)
28	815	100	fig|6666666.118250.peg.815	DNA-binding protein HU	bi	1	1083	fig|242619.1.peg.1083	53.33	DNA-binding protein HU
28	816	84	fig|6666666.118250.peg.816	RNA-binding protein	bi	1	553	fig|242619.1.peg.553	47.5	RNA-binding protein
28	817	215	fig|6666666.118250.peg.817	hypothetical protein	-				0
28	818	39	fig|6666666.118250.peg.818	hypothetical protein	-				0
28	819	613	fig|6666666.118250.peg.819	Apolipoprotein N-acyltransferase (EC 2.3.1.-)	-				0
28	820	309	fig|6666666.118250.peg.820	BatE	bi	1	1358	fig|242619.1.peg.1358	27.43	batE protein
28	821	627	fig|6666666.118250.peg.821	BatD	bi	1	1357	fig|242619.1.peg.1357	32.66	BatD
28	822	263	fig|6666666.118250.peg.822	BatC	bi	1	1356	fig|242619.1.peg.1356	32.95	BatC
28	823	347	fig|6666666.118250.peg.823	BatB	bi	1	1355	fig|242619.1.peg.1355	37.28	BatB
28	824	332	fig|6666666.118250.peg.824	BatA (Bacteroides aerotolerance operon)	bi	1	1354	fig|242619.1.peg.1354	50.81	BatA (Bacteroides aerotolerance operon)
28	825	330	fig|6666666.118250.peg.825	hypothetical protein	bi	1	1353	fig|242619.1.peg.1353	25.63	hypothetical protein
28	826	50	fig|6666666.118250.peg.826	hypothetical protein	-				0
28	827	296	fig|6666666.118250.peg.827	hypothetical protein PA3071	bi	1	1352	fig|242619.1.peg.1352	57.19	hypothetical protein PA3071
28	828	334	fig|6666666.118250.peg.828	MoxR-like ATPase in aerotolerance operon	bi	1	1351	fig|242619.1.peg.1351	69.82	MoxR-like ATPase in aerotolerance operon
28	829	39	fig|6666666.118250.peg.829	hypothetical protein	-				0
28	830	330	fig|6666666.118250.peg.830	DUF1432 domain-containing protein	-				0
28	831	600	fig|6666666.118250.peg.831	Chloride channel protein	-				0
28	832	236	fig|6666666.118250.peg.832	Alpha-aspartyl dipeptidase Peptidase E (EC 3.4.13.21)	-				0
29	833	45	fig|6666666.118250.peg.833	hypothetical protein	-				0
29	834	233	fig|6666666.118250.peg.834	Tetrapyrrole methylase family protein	bi	1	375	fig|242619.1.peg.375	46.75	tetrapyrrole methylase family protein
29	835	274	fig|6666666.118250.peg.835	ATP-dependent DNA helicase	bi	1	1297	fig|242619.1.peg.1297	41.86	conserved domain protein
29	836	134	fig|6666666.118250.peg.836	hypothetical protein	bi	1	1158	fig|242619.1.peg.1158	30.37	hypothetical protein
29	837	208	fig|6666666.118250.peg.837	Orotate phosphoribosyltransferase (EC 2.4.2.10)	bi	1	1159	fig|242619.1.peg.1159	49.49	Orotate phosphoribosyltransferase (EC 2.4.2.10)
29	838	160	fig|6666666.118250.peg.838	Bis(5'-nucleosyl)-tetraphosphatase (Asymmetrical) (EC 3.6.1.17)	-				0
29	839	39	fig|6666666.118250.peg.839	hypothetical protein	-				0
29	840	41	fig|6666666.118250.peg.840	hypothetical protein	-				0
29	841	791	fig|6666666.118250.peg.841	TonB-dependent receptor; Outer membrane receptor for ferrienterochelin and colicins	uni	1	1211	fig|242619.1.peg.1211	26.05	hypothetical outer membrane receptor
29	842	46	fig|6666666.118250.peg.842	hypothetical protein	-				0
29	843	407	fig|6666666.118250.peg.843	conserved hypothetical lipoprotein	-				0
29	844	42	fig|6666666.118250.peg.844	hypothetical protein	-				0
29	845	444	fig|6666666.118250.peg.845	Outer membrane efflux protein	bi	1	1428	fig|242619.1.peg.1428	31.6	outer membrane efflux protein
29	846	421	fig|6666666.118250.peg.846	Macrolide-specific efflux protein MacA	bi	1	82	fig|242619.1.peg.82	27	HlyD family secretion protein
29	847	277	fig|6666666.118250.peg.847	TsaB protein, required for threonylcarbamoyladenosine (t(6)A) formation in tRNA	bi	1	1473	fig|242619.1.peg.1473	35.44	FIG134348: essential endopeptidase
29	848	235	fig|6666666.118250.peg.848	ATP-dependent exoDNAse (exonuclease V) alpha subunit - helicase superfamily I member	bi	1	939	fig|242619.1.peg.939	34.21	ATP-dependent exoDNAse (exonuclease V) alpha subunit - helicase superfamily I member
29	849	291	fig|6666666.118250.peg.849	Peptide chain release factor 2; programmed frameshift-containing	bi	1	1910	fig|242619.1.peg.1910	57.58	Peptide chain release factor 2; programmed frameshift-containing
29	850	346	fig|6666666.118250.peg.850	Mannose-1-phosphate guanylyltransferase (GDP) (EC 2.7.7.22)	bi	1	1897	fig|242619.1.peg.1897	39.41	mannose-1-phosphate guanylyltransferase
29	851	263	fig|6666666.118250.peg.851	glycosyl transferase, family 2	uni	1	103	fig|242619.1.peg.103	30.11	Beta-1,3-glucosyltransferase
29	852	694	fig|6666666.118250.peg.852	Phosphoglycerol transferase	uni	1	1340	fig|242619.1.peg.1340	21.53	membrane protein, putative
29	853	476	fig|6666666.118250.peg.853	Membrane protein involved in the export of O-antigen, teichoic acid lipoteichoic acids	-				0
29	854	251	fig|6666666.118250.peg.854	2-C-methyl-D-erythritol 4-phosphate cytidylyltransferase (EC 2.7.7.60)	bi	1	1229	fig|242619.1.peg.1229	34.38	2-C-methyl-D-erythritol 4-phosphate cytidylyltransferase (EC 2.7.7.60)
29	855	409	fig|6666666.118250.peg.855	Putative ATP/GTP binding protein	-				0
29	856	543	fig|6666666.118250.peg.856	Cysteine protease	-				0
29	857	148	fig|6666666.118250.peg.857	hypothetical protein	-				0
29	858	337	fig|6666666.118250.peg.858	Phenylalanyl-tRNA synthetase alpha chain (EC 6.1.1.20)	bi	1	1514	fig|242619.1.peg.1514	62.8	Phenylalanyl-tRNA synthetase alpha chain (EC 6.1.1.20)
29	859	283	fig|6666666.118250.peg.859	Peptidyl-prolyl cis-trans isomerase (EC 5.2.1.8)	bi	1	1057	fig|242619.1.peg.1057	37.55	peptidyl-prolyl cis-trans isomerase, cyclophilin-type
29	860	805	fig|6666666.118250.peg.860	putative patatin-like phospholipase	uni	1	782	fig|242619.1.peg.782	32.2	SERINE PROTEASE (EC 3.4.21.-)
29	861	493	fig|6666666.118250.peg.861	Polysaccharide biosynthesis protein	bi	1	425	fig|242619.1.peg.425	32.73	polysaccharide biosynthesis-related protein
29	862	144	fig|6666666.118250.peg.862	Deoxyuridine 5'-triphosphate nucleotidohydrolase (EC 3.6.1.23)	bi	1	825	fig|242619.1.peg.825	50.35	Deoxyuridine 5'-triphosphate nucleotidohydrolase (EC 3.6.1.23)
29	863	599	fig|6666666.118250.peg.863	TPR domain protein	bi	1	826	fig|242619.1.peg.826	23.82	TPR domain protein
29	864	396	fig|6666666.118250.peg.864	Periplasmic septal ring factor with murein hydrolase activity EnvC/YibP	uni	1	828	fig|242619.1.peg.828	27.38	peptidase, M23/M37 family, putative
29	865	137	fig|6666666.118250.peg.865	Serine-protein kinase RsbW (EC 2.7.11.1)	-				0
29	866	142	fig|6666666.118250.peg.866	Metal-dependent hydrolase YbeY, involved in rRNA and/or ribosome maturation and assembly	bi	1	446	fig|242619.1.peg.446	42.86	predicted metal-dependent hydrolase
29	867	86	fig|6666666.118250.peg.867	Protein YidD	bi	1	176	fig|242619.1.peg.176	68.49	YidD
29	868	141	fig|6666666.118250.peg.868	hypothetical protein	bi	1	177	fig|242619.1.peg.177	30.71	Ribonuclease P protein component (EC 3.1.26.5)
29	869	252	fig|6666666.118250.peg.869	uroporphyrinogen-III synthase HemD, putative	bi	1	178	fig|242619.1.peg.178	46.5	uroporphyrinogen-III synthase HemD, putative
29	870	353	fig|6666666.118250.peg.870	hypothetical protein	-				0
29	871	44	fig|6666666.118250.peg.871	hypothetical protein	-				0
29	872	408	fig|6666666.118250.peg.872	Tripeptide aminopeptidase (EC 3.4.11.4)	bi	1	386	fig|242619.1.peg.386	46.23	Tripeptide aminopeptidase (EC 3.4.11.4)
29	873	42	fig|6666666.118250.peg.873	hypothetical protein	-				0
29	874	309	fig|6666666.118250.peg.874	hypothetical protein	bi	1	1190	fig|242619.1.peg.1190	26.69	Chromosome segregation ATPases
29	875	69	fig|6666666.118250.peg.875	hypothetical protein	-				0
29	876	356	fig|6666666.118250.peg.876	Selenophosphate-dependent tRNA 2-selenouridine synthase	bi	1	1613	fig|242619.1.peg.1613	43.53	Selenophosphate-dependent tRNA 2-selenouridine synthase
29	877	280	fig|6666666.118250.peg.877	hypothetical protein	bi	1	249	fig|242619.1.peg.249	30.32	GldJ
29	878	986	fig|6666666.118250.peg.878	hypothetical protein	-				0
29	879	264	fig|6666666.118250.peg.879	hypothetical protein	-				0
29	880	44	fig|6666666.118250.peg.880	hypothetical protein	-				0
29	881	675	fig|6666666.118250.peg.881	tRNA uridine 5-carboxymethylaminomethyl modification enzyme GidA	bi	1	1705	fig|242619.1.peg.1705	46.96	tRNA uridine 5-carboxymethylaminomethyl modification enzyme GidA
29	882	595	fig|6666666.118250.peg.882	Excinuclease ABC subunit C	bi	1	1706	fig|242619.1.peg.1706	41.63	Excinuclease ABC subunit C
29	883	336	fig|6666666.118250.peg.883	Holliday junction DNA helicase RuvB	bi	1	424	fig|242619.1.peg.424	70.27	Holliday junction DNA helicase RuvB
29	884	304	fig|6666666.118250.peg.884	hypothetical protein	uni	1	1149	fig|242619.1.peg.1149	26.92	hypothetical protein
29	885	176	fig|6666666.118250.peg.885	Alpha-ribazole-5'-phosphate phosphatase (EC 3.1.3.73)	bi	1	617	fig|242619.1.peg.617	48.54	Alpha-ribazole-5'-phosphate phosphatase (EC 3.1.3.73)
29	886	195	fig|6666666.118250.peg.886	hypothetical protein	-				0
29	887	391	fig|6666666.118250.peg.887	Capsule biosynthesis protein capA	bi	1	1126	fig|242619.1.peg.1126	44.58	capA protein, putative
29	888	199	fig|6666666.118250.peg.888	putative membrane-associated phospholipid phosphatase	bi	1	1359	fig|242619.1.peg.1359	35.43	PAP2 superfamily protein
29	889	332	fig|6666666.118250.peg.889	GTP-binding protein Obg	bi	1	693	fig|242619.1.peg.693	62.69	COG0536: GTP-binding protein Obg
29	890	193	fig|6666666.118250.peg.890	Adenylate kinase (EC 2.7.4.3)	bi	1	694	fig|242619.1.peg.694	42.02	Adenylate kinase (EC 2.7.4.3)
29	891	41	fig|6666666.118250.peg.891	hypothetical protein	-				0
29	892	182	fig|6666666.118250.peg.892	Hypoxanthine-guanine phosphoribosyltransferase (EC 2.4.2.8)	bi	1	695	fig|242619.1.peg.695	40.46	Hypoxanthine-guanine phosphoribosyltransferase (EC 2.4.2.8)
29	893	262	fig|6666666.118250.peg.893	Acyl-[acyl-carrier-protein]--UDP-N-acetylglucosamine O-acyltransferase (EC 2.3.1.129)	bi	1	61	fig|242619.1.peg.61	56.98	Acyl-[acyl-carrier-protein]--UDP-N-acetylglucosamine O-acyltransferase (EC 2.3.1.129)
29	894	464	fig|6666666.118250.peg.894	N-acetylglucosamine deacetylase (EC 3.5.1.-) / 3-hydroxyacyl-[acyl-carrier-protein] dehydratase, FabZ form (EC 4.2.1.59)	bi	1	62	fig|242619.1.peg.62	50.54	N-acetylglucosamine deacetylase (EC 3.5.1.-) / (3R)-hydroxymyristoyl-[acyl carrier protein] dehydratase (EC 4.2.1.-)
29	895	62	fig|6666666.118250.peg.895	hypothetical protein	-				0
29	896	239	fig|6666666.118250.peg.896	putative TonB-dependent receptor	-				0
29	897	62	fig|6666666.118250.peg.897	hypothetical protein	-				0
29	898	194	fig|6666666.118250.peg.898	Chitinase (EC 3.2.1.14)	bi	1	431	fig|242619.1.peg.431	25.74	hypothetical protein
29	899	252	fig|6666666.118250.peg.899	ABC-type transport system involved in resistance to organic solvents, permease component	bi	1	894	fig|242619.1.peg.894	46.58	ABC-type transport system involved in resistance to organic solvents, permease component
30	900	64	fig|6666666.118250.peg.900	nucleotidyl transferase	-				0
31	901	38	fig|6666666.118250.peg.901	hypothetical protein	-				0
31	902	438	fig|6666666.118250.peg.902	Phenylacetate-coenzyme A ligase (EC 6.2.1.30)	-				0
31	903	455	fig|6666666.118250.peg.903	FIG00553100: hypothetical protein	-				0
31	904	1244	fig|6666666.118250.peg.904	1-acyl-sn-glycerol-3-phosphate acyltransferase (EC 2.3.1.51)	uni	1	1074	fig|242619.1.peg.1074	30.57	1-acyl-sn-glycerol-3-phosphate acyltransferase (EC 2.3.1.51)
31	905	390	fig|6666666.118250.peg.905	glycosyl transferase, family 2	uni	1	268	fig|242619.1.peg.268	26.82	glycosyl transferase, group 2 family protein
31	906	119	fig|6666666.118250.peg.906	hypothetical protein	-				0
31	907	235	fig|6666666.118250.peg.907	FIG027190: Putative transmembrane protein	-				0
31	908	215	fig|6666666.118250.peg.908	Polysaccharide deacetylase	uni	1	1840	fig|242619.1.peg.1840	31.67	polysaccharide deacetylase
31	909	272	fig|6666666.118250.peg.909	3-oxoacyl-[acyl-carrier protein] reductase (EC 1.1.1.100)	-				0
31	910	394	fig|6666666.118250.peg.910	3-oxoacyl-[acyl-carrier-protein] synthase, KASII (EC 2.3.1.41)	uni	1	1507	fig|242619.1.peg.1507	30.33	3-oxoacyl-[acyl-carrier-protein] synthase, KASII (EC 2.3.1.41)
31	911	88	fig|6666666.118250.peg.911	Acyl carrier protein (ACP1)	-				0
31	912	619	fig|6666666.118250.peg.912	3-oxoacyl-[acyl-carrier-protein] synthase, KASII (EC 2.3.1.179)	uni	1	1507	fig|242619.1.peg.1507	26.84	3-oxoacyl-[acyl-carrier-protein] synthase, KASII (EC 2.3.1.41)
31	913	148	fig|6666666.118250.peg.913	FIG002571: 4-hydroxybenzoyl-CoA thioesterase domain protein	-				0
31	914	147	fig|6666666.118250.peg.914	3-hydroxyacyl-[acyl-carrier-protein] dehydratase, FabZ form (EC 4.2.1.59)	-				0
31	915	386	fig|6666666.118250.peg.915	Biotin synthesis protein BioC	-				0
31	916	299	fig|6666666.118250.peg.916	Lysophospholipid acyltransferase	-				0
31	917	90	fig|6666666.118250.peg.917	Acyl carrier protein	-				0
31	918	409	fig|6666666.118250.peg.918	3-oxoacyl-[acyl-carrier-protein] synthase, KASI (EC 2.3.1.41)	uni	1	1507	fig|242619.1.peg.1507	33.73	3-oxoacyl-[acyl-carrier-protein] synthase, KASII (EC 2.3.1.41)
31	919	256	fig|6666666.118250.peg.919	3-oxoacyl-[acyl-carrier protein] reductase (EC 1.1.1.100)	uni	1	1066	fig|242619.1.peg.1066	39.68	3-oxoacyl-[acyl-carrier protein] reductase (EC 1.1.1.100)
31	920	515	fig|6666666.118250.peg.920	Histidine ammonia-lyase (EC 4.3.1.3)	uni	1	280	fig|242619.1.peg.280	31.8	Histidine ammonia-lyase (EC 4.3.1.3)
31	921	50	fig|6666666.118250.peg.921	hypothetical protein	-				0
31	922	40	fig|6666666.118250.peg.922	hypothetical protein	-				0
31	923	174	fig|6666666.118250.peg.923	hypothetical protein	-				0
31	924	631	fig|6666666.118250.peg.924	hypothetical protein	-				0
31	925	43	fig|6666666.118250.peg.925	hypothetical protein	-				0
32	926	314	fig|6666666.118250.peg.926	Ribose-phosphate pyrophosphokinase (EC 2.7.6.1)	bi	1	1798	fig|242619.1.peg.1798	57.98	Ribose-phosphate pyrophosphokinase (EC 2.7.6.1)
32	927	38	fig|6666666.118250.peg.927	hypothetical protein	-				0
32	928	207	fig|6666666.118250.peg.928	GTP-binding protein EngB	bi	1	299	fig|242619.1.peg.299	58.25	GTP-binding protein EngB
32	929	597	fig|6666666.118250.peg.929	Chitinase (EC 3.2.1.14)	-				0
32	930	447	fig|6666666.118250.peg.930	Cysteine protease	-				0
32	931	103	fig|6666666.118250.peg.931	hypothetical protein	-				0
32	932	333	fig|6666666.118250.peg.932	Cysteine protease	-				0
32	933	61	fig|6666666.118250.peg.933	hypothetical protein	-				0
32	934	321	fig|6666666.118250.peg.934	Peptidase, M23/M37 family	bi	1	1880	fig|242619.1.peg.1880	45.6	peptidase, M23/M37 family
32	935	337	fig|6666666.118250.peg.935	glycosyl transferase	uni	1	103	fig|242619.1.peg.103	29.9	Beta-1,3-glucosyltransferase
32	936	198	fig|6666666.118250.peg.936	Lipid carrier : UDP-N-acetylgalactosaminyltransferase (EC 2.4.1.-)	bi	1	1683	fig|242619.1.peg.1683	40.76	bacterial sugar transferase
32	937	405	fig|6666666.118250.peg.937	Aminotransferase	uni	1	987	fig|242619.1.peg.987	23.14	pigmentation and extracellular proteinase regulator
32	938	1014	fig|6666666.118250.peg.938	Glycolate dehydrogenase (EC 1.1.99.14), subunit GlcD	-				0
32	939	325	fig|6666666.118250.peg.939	UDP-2-acetamido-2-deoxy-D-glucuronic acid dehydrogenase (NAD+ cofactor)	bi	1	1817	fig|242619.1.peg.1817	80.69	oxidoreductase, Gfo/Idh/MocA family
32	940	425	fig|6666666.118250.peg.940	UDP-2,3-diacetamido-2,3-dideoxy-D-mannuronic acid transferase	-				0
32	941	287	fig|6666666.118250.peg.941	Glycosyltransferase	uni	1	113	fig|242619.1.peg.113	28.02	mannosyltransferase
32	942	587	fig|6666666.118250.peg.942	Integral membrane protein	bi	1	900	fig|242619.1.peg.900	26.54	integral membrane protein
32	943	387	fig|6666666.118250.peg.943	hypothetical protein	-				0
32	944	217	fig|6666666.118250.peg.944	O-antigen flippase Wzx	-				0
32	945	432	fig|6666666.118250.peg.945	UDP-glucose dehydrogenase (EC 1.1.1.22)	bi	1	1099	fig|242619.1.peg.1099	47.68	UDP-glucose-6 dehydrogenase, putative
32	946	194	fig|6666666.118250.peg.946	Probable acetyltransferase	bi	1	2	fig|242619.1.peg.2	60.67	hexapeptide transferase family protein
32	947	371	fig|6666666.118250.peg.947	Pleiotropic regulatory protein	bi	1	987	fig|242619.1.peg.987	58.81	pigmentation and extracellular proteinase regulator
33	948	1112	fig|6666666.118250.peg.948	arginine-specific cysteine proteinase	uni	1	442	fig|242619.1.peg.442	35.35	arginine-specific cysteine proteinase
33	949	447	fig|6666666.118250.peg.949	hypothetical protein	bi	1	1671	fig|242619.1.peg.1671	31.68	lipoprotein, putative
33	950	760	fig|6666666.118250.peg.950	hypothetical protein	bi	1	848	fig|242619.1.peg.848	29.97	lipoprotein, putative
34	951	255	fig|6666666.118250.peg.951	FIG000859: hypothetical protein YebC	bi	1	85	fig|242619.1.peg.85	45.91	FIG000859: hypothetical protein
34	952	157	fig|6666666.118250.peg.952	hypothetical protein	-				0
34	953	38	fig|6666666.118250.peg.953	hypothetical protein	-				0
34	954	842	fig|6666666.118250.peg.954	Cell division protein FtsK	bi	1	1402	fig|242619.1.peg.1402	61.92	Cell division protein FtsK
34	955	218	fig|6666666.118250.peg.955	gliding motility-related protein; possible outer membrane protein	-				0
34	956	316	fig|6666666.118250.peg.956	hypothetical protein	-				0
34	957	56	fig|6666666.118250.peg.957	hypothetical protein	-				0
34	958	102	fig|6666666.118250.peg.958	hypothetical protein	-				0
34	959	384	fig|6666666.118250.peg.959	hypothetical protein	-				0
34	960	514	fig|6666666.118250.peg.960	GldJ	uni	1	249	fig|242619.1.peg.249	25.91	GldJ
34	961	436	fig|6666666.118250.peg.961	UDP-N-acetylmuramoylalanyl-D-glutamyl-2,6-diaminopimelate--D-alanyl-D-alanine ligase (EC 6.3.2.10)	bi	1	959	fig|242619.1.peg.959	42.14	UDP-N-acetylmuramoylalanyl-D-glutamyl-2,6-diaminopimelate--D-alanyl-D- alanyl ligase (EC 6.3.2.10)
34	962	45	fig|6666666.118250.peg.962	hypothetical protein	-				0
34	963	298	fig|6666666.118250.peg.963	hypothetical protein	bi	1	953	fig|242619.1.peg.953	27.68	hypothetical protein
34	964	517	fig|6666666.118250.peg.964	Glycyl-tRNA synthetase (EC 6.1.1.14)	bi	1	1857	fig|242619.1.peg.1857	68.48	Glycyl-tRNA synthetase (EC 6.1.1.14)
34	965	359	fig|6666666.118250.peg.965	Erythronate-4-phosphate dehydrogenase (EC 1.1.1.290)	bi	1	1052	fig|242619.1.peg.1052	33.81	erythronate-4-phosphate dehydrogenase, putative
34	966	716	fig|6666666.118250.peg.966	Muc19 precursor	uni	1	896	fig|242619.1.peg.896	30	hypothetical protein
34	967	297	fig|6666666.118250.peg.967	hypothetical protein	bi	1	248	fig|242619.1.peg.248	24.74	hypothetical protein
34	968	315	fig|6666666.118250.peg.968	Thioredoxin reductase (EC 1.8.1.9)	bi	1	983	fig|242619.1.peg.983	63.43	Thioredoxin reductase (EC 1.8.1.9)
34	969	393	fig|6666666.118250.peg.969	sensor histidine kinase	bi	1	44	fig|242619.1.peg.44	41.42	sensor histidine kinase
34	970	131	fig|6666666.118250.peg.970	Peptide methionine sulfoxide reductase MsrB (EC 1.8.4.12)	bi	1	1790	fig|242619.1.peg.1790	54.47	Peptide methionine sulfoxide reductase MsrA (EC 1.8.4.11) / Peptide methionine sulfoxide reductase MsrB (EC 1.8.4.12)
34	971	259	fig|6666666.118250.peg.971	23S rRNA (guanosine-2'-O-) -methyltransferase rlmB (EC 2.1.1.-)	bi	1	1579	fig|242619.1.peg.1579	47.48	rRNA methylases
34	972	648	fig|6666666.118250.peg.972	ABC transporter ATP-binding protein	bi	1	1883	fig|242619.1.peg.1883	48.28	ABC transporter, ATP-binding protein, putative
34	973	260	fig|6666666.118250.peg.973	hypothetical protein	-				0
34	974	227	fig|6666666.118250.peg.974	hypothetical protein	-				0
35	975	53	fig|6666666.118250.peg.975	hypothetical protein	-				0
35	976	99	fig|6666666.118250.peg.976	ExtraCellular Mutant; Ecm15p	-				0
35	977	644	fig|6666666.118250.peg.977	hypothetical protein	bi	1	71	fig|242619.1.peg.71	27.61	hypothetical protein
35	978	265	fig|6666666.118250.peg.978	Similar to glycogen synthase (EC 2.4.1.21)	bi	1	1570	fig|242619.1.peg.1570	48.77	Similar to glycogen synthase (EC 2.4.1.21)
35	979	428	fig|6666666.118250.peg.979	hypothetical protein	-				0
35	980	60	fig|6666666.118250.peg.980	hypothetical protein	-				0
35	981	612	fig|6666666.118250.peg.981	Glucosamine--fructose-6-phosphate aminotransferase [isomerizing] (EC 2.6.1.16)	bi	1	952	fig|242619.1.peg.952	22.81	N-acetylmuramic acid 6-phosphate etherase (EC 4.2.-.-)
35	982	39	fig|6666666.118250.peg.982	hypothetical protein	-				0
35	983	395	fig|6666666.118250.peg.983	iron dependent repressor, putative	bi	1	905	fig|242619.1.peg.905	39.88	iron dependent repressor, putative
35	984	733	fig|6666666.118250.peg.984	Ferrous iron transport protein B	bi	1	904	fig|242619.1.peg.904	64.61	Ferrous iron transport protein B
35	985	140	fig|6666666.118250.peg.985	hypothetical protein	-				0
35	986	402	fig|6666666.118250.peg.986	Chlorohydrolase, Atz/Trz family	-				0
35	987	51	fig|6666666.118250.peg.987	hypothetical protein	-				0
35	988	457	fig|6666666.118250.peg.988	Major porin and structural outer membrane porin OprF	-				0
35	989	356	fig|6666666.118250.peg.989	hypothetical protein	-				0
35	990	570	fig|6666666.118250.peg.990	Uridine kinase (EC 2.7.1.48)	bi	1	1490	fig|242619.1.peg.1490	47.24	Uridine kinase (EC 2.7.1.48)
35	991	453	fig|6666666.118250.peg.991	Inner membrane protein YihY, formerly thought to be RNase BN	bi	1	830	fig|242619.1.peg.830	34.58	Ribonuclease BN (EC 3.1.-.-)
35	992	117	fig|6666666.118250.peg.992	hypothetical protein	-				0
35	993	374	fig|6666666.118250.peg.993	DNA polymerase III subunits gamma and tau (EC 2.7.7.7)	bi	1	1214	fig|242619.1.peg.1214	57.66	DNA polymerase III subunits gamma and tau (EC 2.7.7.7)
35	994	760	fig|6666666.118250.peg.994	Heme-regulated cyclic AMP phosphodiesterase (EC 3.1.4.-)	-				0
35	995	68	fig|6666666.118250.peg.995	hypothetical protein	-				0
36	996	201	fig|6666666.118250.peg.996	COG1399 protein in cluster with ribosomal protein L32p, Bacteroidetes/Chlorobi subfamily	bi	1	1834	fig|242619.1.peg.1834	22.92	hypothetical protein
36	997	61	fig|6666666.118250.peg.997	LSU ribosomal protein L32p	bi	1	1835	fig|242619.1.peg.1835	53.33	LSU ribosomal protein L32p
36	998	309	fig|6666666.118250.peg.998	Phosphate:acyl-ACP acyltransferase PlsX	-				0
36	999	336	fig|6666666.118250.peg.999	3-oxoacyl-[acyl-carrier-protein] synthase, KASIII (EC 2.3.1.180)	bi	1	1836	fig|242619.1.peg.1836	55.09	3-oxoacyl-[acyl-carrier-protein] synthase, KASIII (EC 2.3.1.41)
36	1000	199	fig|6666666.118250.peg.1000	Riboflavin synthase eubacterial/eukaryotic (EC 2.5.1.9)	bi	1	644	fig|242619.1.peg.644	60.8	Riboflavin synthase alpha chain (EC 2.5.1.9)
36	1001	203	fig|6666666.118250.peg.1001	PAP2 superfamily protein	bi	1	1516	fig|242619.1.peg.1516	42.54	PAP2 superfamily protein
36	1002	910	fig|6666666.118250.peg.1002	Ferrous iron transport protein B	bi	1	1112	fig|242619.1.peg.1112	44.92	Ferrous iron transport protein B
36	1003	62	fig|6666666.118250.peg.1003	hypothetical protein	-				0
36	1004	262	fig|6666666.118250.peg.1004	tRNA pseudouridine synthase A (EC 4.2.1.70)	-				0
36	1005	289	fig|6666666.118250.peg.1005	ATP-binding region, ATPase-like	-				0
36	1006	108	fig|6666666.118250.peg.1006	hypothetical protein	-				0
36	1007	46	fig|6666666.118250.peg.1007	hypothetical protein	-				0
36	1008	871	fig|6666666.118250.peg.1008	putative TonB-dependent receptor	uni	1	1466	fig|242619.1.peg.1466	28.08	putative TonB-dependent receptor
36	1009	839	fig|6666666.118250.peg.1009	putative TonB-dependent receptor	uni	1	1466	fig|242619.1.peg.1466	28.68	putative TonB-dependent receptor
36	1010	277	fig|6666666.118250.peg.1010	hypothetical protein	uni	1	1632	fig|242619.1.peg.1632	33.33	hypothetical protein
36	1011	249	fig|6666666.118250.peg.1011	hypothetical protein	uni	1	1632	fig|242619.1.peg.1632	35.48	hypothetical protein
36	1012	63	fig|6666666.118250.peg.1012	hypothetical protein	-				0
36	1013	182	fig|6666666.118250.peg.1013	2-oxoglutarate oxidoreductase, gamma subunit (EC 1.2.7.3)	bi	1	1549	fig|242619.1.peg.1549	65.75	2-oxoglutarate oxidoreductase, gamma subunit (EC 1.2.7.3)
36	1014	254	fig|6666666.118250.peg.1014	2-oxoglutarate oxidoreductase, beta subunit (EC 1.2.7.3)	bi	1	1550	fig|242619.1.peg.1550	64.47	2-oxoglutarate oxidoreductase, beta subunit (EC 1.2.7.3)
36	1015	358	fig|6666666.118250.peg.1015	2-oxoglutarate oxidoreductase, alpha subunit (EC 1.2.7.3)	bi	1	1552	fig|242619.1.peg.1552	67.51	2-oxoglutarate oxidoreductase, alpha subunit (EC 1.2.7.3)
36	1016	76	fig|6666666.118250.peg.1016	2-oxoglutarate oxidoreductase, delta subunit, putative (EC 1.2.7.3)	bi	1	1553	fig|242619.1.peg.1553	61.33	2-oxoglutarate oxidoreductase, delta subunit, putative (EC 1.2.7.3)
36	1017	444	fig|6666666.118250.peg.1017	Aspartate aminotransferase (EC 2.6.1.1)	bi	1	1139	fig|242619.1.peg.1139	52.09	aminotransferase, putative
36	1018	80	fig|6666666.118250.peg.1018	hypothetical protein	-				0
36	1019	138	fig|6666666.118250.peg.1019	PIN domain protein	-				0
36	1020	226	fig|6666666.118250.peg.1020	3-deoxy-manno-octulosonate cytidylyltransferase (EC 2.7.7.38)	bi	1	1555	fig|242619.1.peg.1555	43.5	3-deoxy-manno-octulosonate cytidylyltransferase (EC 2.7.7.38)
36	1021	319	fig|6666666.118250.peg.1021	L-threonine 3-dehydrogenase (EC 1.1.1.103)	bi	1	1063	fig|242619.1.peg.1063	64.84	L-threonine 3-dehydrogenase (EC 1.1.1.103)
36	1022	387	fig|6666666.118250.peg.1022	Stage II sporulation protein D (SpoIID)	-				0
36	1023	375	fig|6666666.118250.peg.1023	Lipid-A-disaccharide synthase (EC 2.4.1.182)	bi	1	1854	fig|242619.1.peg.1854	38.83	Lipid-A-disaccharide synthase (EC 2.4.1.182)
36	1024	102	fig|6666666.118250.peg.1024	hypothetical protein	-				0
36	1025	260	fig|6666666.118250.peg.1025	5-nucleotidase SurE (EC 3.1.3.5)	bi	1	1855	fig|242619.1.peg.1855	37.35	5'-nucleotidase surE (EC 3.1.3.5)
36	1026	43	fig|6666666.118250.peg.1026	hypothetical protein	-				0
36	1027	83	fig|6666666.118250.peg.1027	hypothetical protein	-				0
36	1028	676	fig|6666666.118250.peg.1028	Outer membrane vitamin B12 receptor BtuB	uni	1	1719	fig|242619.1.peg.1719	30.82	TonB-dependent receptor, putative
36	1029	213	fig|6666666.118250.peg.1029	hypothetical protein	bi	1	1329	fig|242619.1.peg.1329	33.33	hmuY protein
36	1030	45	fig|6666666.118250.peg.1030	hypothetical protein	-				0
36	1031	487	fig|6666666.118250.peg.1031	FIG00939636: hypothetical protein	-				0
36	1032	3141	fig|6666666.118250.peg.1032	hypothetical protein	-				0
36	1033	198	fig|6666666.118250.peg.1033	Chitinase (EC 3.2.1.14)	-				0
36	1034	796	fig|6666666.118250.peg.1034	hypothetical protein	-				0
36	1035	183	fig|6666666.118250.peg.1035	hypothetical protein	-				0
36	1036	549	fig|6666666.118250.peg.1036	hypothetical protein	-				0
36	1037	190	fig|6666666.118250.peg.1037	hypothetical protein	-				0
36	1038	97	fig|6666666.118250.peg.1038	hypothetical protein	-				0
36	1039	98	fig|6666666.118250.peg.1039	hypothetical protein	bi	1	475	fig|242619.1.peg.475	43.75	hypothetical protein
36	1040	1046	fig|6666666.118250.peg.1040	RND multidrug efflux transporter; Acriflavin resistance protein	bi	1	474	fig|242619.1.peg.474	48.47	AcrB/AcrD/AcrF family protein
36	1041	352	fig|6666666.118250.peg.1041	Membrane fusion protein of RND family multidrug efflux pump	bi	1	473	fig|242619.1.peg.473	36.63	Probable Co/Zn/Cd efflux system membrane fusion protein
36	1042	449	fig|6666666.118250.peg.1042	Outer membrane efflux protein precursor	bi	1	472	fig|242619.1.peg.472	32.62	outer membrane efflux protein
36	1043	203	fig|6666666.118250.peg.1043	Transcriptional regulator, TetR family	-				0
36	1044	136	fig|6666666.118250.peg.1044	hypothetical protein	-				0
36	1045	171	fig|6666666.118250.peg.1045	hypothetical protein	bi	1	1079	fig|242619.1.peg.1079	36.75	acetyltransferase, GNAT family
36	1046	202	fig|6666666.118250.peg.1046	hypothetical protein	-				0
37	1047	160	fig|6666666.118250.peg.1047	hypothetical protein	-				0
38	1048	487	fig|6666666.118250.peg.1048	Aminoacyl-histidine dipeptidase (Peptidase D) (EC 3.4.13.3)	bi	1	120	fig|242619.1.peg.120	50.62	Aminoacyl-histidine dipeptidase (Peptidase D) (EC 3.4.13.3)
38	1049	458	fig|6666666.118250.peg.1049	N-acyl-L-amino acid amidohydrolase (EC 3.5.1.14)	bi	1	492	fig|242619.1.peg.492	59.69	N-acyl-L-amino acid amidohydrolase (EC 3.5.1.14)
38	1050	319	fig|6666666.118250.peg.1050	hypothetical protein	-				0
38	1051	428	fig|6666666.118250.peg.1051	4-hydroxybutyrate coenzyme A transferase	uni	1	606	fig|242619.1.peg.606	46.08	4-hydroxybutyrate:acetyl-CoA CoA transferase (EC 2.3.1.-)
39	1052	98	fig|6666666.118250.peg.1052	Ribosome hibernation protein YhbH	bi	1	334	fig|242619.1.peg.334	47.25	site-specific recombinase, phage integrase family / Ribosome hibernation protein YhbH
39	1053	56	fig|6666666.118250.peg.1053	hypothetical protein	-				0
40	1054	117	fig|6666666.118250.peg.1054	Clostripain-related protein	-				0
40	1055	79	fig|6666666.118250.peg.1055	hypothetical protein	uni	1	1079	fig|242619.1.peg.1079	33.33	acetyltransferase, GNAT family
41	1056	202	fig|6666666.118250.peg.1056	hypothetical protein	-				0
41	1057	171	fig|6666666.118250.peg.1057	Acetyltransferase	uni	1	1079	fig|242619.1.peg.1079	36.75	acetyltransferase, GNAT family
41	1058	269	fig|6666666.118250.peg.1058	Phosphomethylpyrimidine kinase (EC 2.7.4.7)	uni	1	1810	fig|242619.1.peg.1810	33.07	Thiamin-phosphate pyrophosphorylase (EC 2.5.1.3) / Phosphomethylpyrimidine kinase (EC 2.7.4.7) / Thiamin-phosphate pyrophosphorylase (EC 2.5.1.3)
41	1059	344	fig|6666666.118250.peg.1059	UDP-glucose 4-epimerase (EC 5.1.3.2)	bi	1	300	fig|242619.1.peg.300	50	UDP-glucose 4-epimerase (EC 5.1.3.2)
41	1060	298	fig|6666666.118250.peg.1060	Transketolase, N-terminal section (EC 2.2.1.1)	uni	1	1493	fig|242619.1.peg.1493	34.31	Transketolase (EC 2.2.1.1)
41	1061	134	fig|6666666.118250.peg.1061	Methylglyoxal synthase (EC 4.2.3.3)	-				0
41	1062	318	fig|6666666.118250.peg.1062	Transketolase, C-terminal section (EC 2.2.1.1)	uni	1	1493	fig|242619.1.peg.1493	28.9	Transketolase (EC 2.2.1.1)
42	1063	135	fig|6666666.118250.peg.1063	Translation elongation factor Tu	bi	1	335	fig|242619.1.peg.335	82.09	Translation elongation factor Tu
42	1064	64	fig|6666666.118250.peg.1064	Preprotein translocase subunit SecE (TC 3.A.5.1.1)	bi	1	1913	fig|242619.1.peg.1913	51.61	Preprotein translocase subunit SecE (TC 3.A.5.1.1)
42	1065	201	fig|6666666.118250.peg.1065	Transcription antitermination protein NusG	bi	1	336	fig|242619.1.peg.336	51.96	Transcription antitermination protein NusG
42	1066	148	fig|6666666.118250.peg.1066	LSU ribosomal protein L11p (L12e)	bi	1	337	fig|242619.1.peg.337	77.08	LSU ribosomal protein L11p (L12e)
42	1067	234	fig|6666666.118250.peg.1067	LSU ribosomal protein L1p (L10Ae)	bi	1	338	fig|242619.1.peg.338	65.94	LSU ribosomal protein L1p (L10Ae)
42	1068	174	fig|6666666.118250.peg.1068	LSU ribosomal protein L10p (P0)	bi	1	339	fig|242619.1.peg.339	54.29	LSU ribosomal protein L10p (P0)
42	1069	125	fig|6666666.118250.peg.1069	LSU ribosomal protein L7/L12 (P1/P2)	bi	1	340	fig|242619.1.peg.340	79.2	LSU ribosomal protein L7/L12 (L23e)
42	1070	1272	fig|6666666.118250.peg.1070	DNA-directed RNA polymerase beta subunit (EC 2.7.7.6)	bi	1	341	fig|242619.1.peg.341	70.18	DNA-directed RNA polymerase beta subunit (EC 2.7.7.6)
42	1071	1437	fig|6666666.118250.peg.1071	DNA-directed RNA polymerase beta' subunit (EC 2.7.7.6)	bi	1	342	fig|242619.1.peg.342	69.62	DNA-directed RNA polymerase beta' subunit (EC 2.7.7.6)
42	1072	397	fig|6666666.118250.peg.1072	2-amino-3-ketobutyrate coenzyme A ligase (EC 2.3.1.29)	bi	1	417	fig|242619.1.peg.417	74.75	2-amino-3-ketobutyrate coenzyme A ligase (EC 2.3.1.29)
42	1073	145	fig|6666666.118250.peg.1073	Transposase and inactivated derivatives	-				0
42	1074	248	fig|6666666.118250.peg.1074	Cell division transporter, ATP-binding protein FtsE (TC 3.A.5.1.1)	bi	1	1879	fig|242619.1.peg.1879	52.4	Cell division transporter, ATP-binding protein FtsE (TC 3.A.5.1.1)
42	1075	420	fig|6666666.118250.peg.1075	Phosphoglycerate kinase (EC 2.7.2.3)	bi	1	1436	fig|242619.1.peg.1436	54.81	Phosphoglycerate kinase (EC 2.7.2.3)
42	1076	448	fig|6666666.118250.peg.1076	hypothetical protein	-				0
42	1077	495	fig|6666666.118250.peg.1077	Cysteinyl-tRNA synthetase (EC 6.1.1.16)	bi	1	1606	fig|242619.1.peg.1606	62.99	Cysteinyl-tRNA synthetase (EC 6.1.1.16)
42	1078	572	fig|6666666.118250.peg.1078	Methyl-accepting chemotaxis protein I (serine chemoreceptor protein)	-				0
42	1079	576	fig|6666666.118250.peg.1079	Methyl-accepting chemotaxis protein I (serine chemoreceptor protein)	-				0
42	1080	208	fig|6666666.118250.peg.1080	Site-specific recombinase, resolvase family	bi	1	753	fig|242619.1.peg.753	76.77	site-specific recombinase, resolvase family
42	1081	123	fig|6666666.118250.peg.1081	Putative type IIS restriction /modification enzyme, N-terminal half	-				0
42	1082	1293	fig|6666666.118250.peg.1082	putative type IIS restriction/modification enzyme	bi	1	752	fig|242619.1.peg.752	36.23	type IIS restriction endonuclease, putative
42	1083	582	fig|6666666.118250.peg.1083	Methyl-accepting chemotaxis protein I (serine chemoreceptor protein)	-				0
42	1084	41	fig|6666666.118250.peg.1084	hypothetical protein	-				0
42	1085	948	fig|6666666.118250.peg.1085	Glycine dehydrogenase [decarboxylating] (glycine cleavage system P protein) (EC 1.4.4.2)	bi	1	1120	fig|242619.1.peg.1120	56.08	Glycine dehydrogenase [decarboxylating] (glycine cleavage system P protein) (EC 1.4.4.2)
42	1086	38	fig|6666666.118250.peg.1086	hypothetical protein	-				0
42	1087	567	fig|6666666.118250.peg.1087	Isopentenyl-diphosphate delta-isomerase (EC 5.3.3.2)	-				0
42	1088	296	fig|6666666.118250.peg.1088	hypothetical protein	uni	1	380	fig|242619.1.peg.380	32.77	hypothetical protein
42	1089	603	fig|6666666.118250.peg.1089	hypothetical protein	bi	1	382	fig|242619.1.peg.382	33.04	putative TonB-dependent receptor
42	1090	225	fig|6666666.118250.peg.1090	hypothetical protein	-				0
42	1091	193	fig|6666666.118250.peg.1091	Nitroreductase family protein	bi	1	645	fig|242619.1.peg.645	30.57	nitroreductase family protein
42	1092	1063	fig|6666666.118250.peg.1092	Protein-export membrane protein SecD (TC 3.A.5.1.1) / Protein-export membrane protein SecF (TC 3.A.5.1.1)	bi	1	1505	fig|242619.1.peg.1505	43.88	Protein-export membrane protein SecD (TC 3.A.5.1.1) / Protein-export membrane protein SecF (TC 3.A.5.1.1)
42	1093	70	fig|6666666.118250.peg.1093	hypothetical protein	-				0
42	1094	43	fig|6666666.118250.peg.1094	hypothetical protein	-				0
42	1095	38	fig|6666666.118250.peg.1095	hypothetical protein	-				0
42	1096	305	fig|6666666.118250.peg.1096	hypothetical protein	-				0
42	1097	65	fig|6666666.118250.peg.1097	hypothetical protein	-				0
42	1098	745	fig|6666666.118250.peg.1098	Phosphoribosylformylglycinamidine synthase, synthetase subunit (EC 6.3.5.3)	uni	1	256	fig|242619.1.peg.256	23.96	Phosphoribosylformylglycinamidine synthase, synthetase subunit (EC 6.3.5.3) / Phosphoribosylformylglycinamidine synthase, glutamine amidotransferase subunit (EC 6.3.5.3)
42	1099	230	fig|6666666.118250.peg.1099	2-heptaprenyl-1,4-naphthoquinone methyltransferase (EC 2.1.1.163)	bi	1	845	fig|242619.1.peg.845	37.04	Ubiquinone/menaquinone biosynthesis methyltransferase UbiE (EC 2.1.1.-)
42	1100	259	fig|6666666.118250.peg.1100	hypothetical protein	-				0
42	1101	227	fig|6666666.118250.peg.1101	Alkyl hydroperoxide reductase subunit C-like protein	bi	1	544	fig|242619.1.peg.544	35.29	Alkyl hydroperoxide reductase protein C (EC 1.6.4.-)
42	1102	304	fig|6666666.118250.peg.1102	Fe-S oxidoreductase	bi	1	1291	fig|242619.1.peg.1291	32.34	radical SAM domain protein
42	1103	2328	fig|6666666.118250.peg.1103	Chitinase (EC 3.2.1.14)	-				0
43	1104	52	fig|6666666.118250.peg.1104	hypothetical protein	-				0
43	1105	54	fig|6666666.118250.peg.1105	hypothetical protein	-				0
43	1106	86	fig|6666666.118250.peg.1106	hypothetical protein	-				0
43	1107	504	fig|6666666.118250.peg.1107	ATP synthase beta chain (EC 3.6.3.14)	bi	1	1543	fig|242619.1.peg.1543	23.76	V-type ATP synthase subunit A (EC 3.6.3.14)
43	1108	133	fig|6666666.118250.peg.1108	Integral membrane protein	bi	1	174	fig|242619.1.peg.174	28.42	Integral membrane protein
43	1109	455	fig|6666666.118250.peg.1109	DNA repair protein RadA	bi	1	199	fig|242619.1.peg.199	54.61	DNA repair protein RadA
43	1110	218	fig|6666666.118250.peg.1110	Siderophore (Surfactin) biosynthesis regulatory protein	bi	1	235	fig|242619.1.peg.235	32.26	4'-phosphopantetheinyl transferase family protein
43	1111	186	fig|6666666.118250.peg.1111	GldD	-				0
43	1112	429	fig|6666666.118250.peg.1112	Magnesium and cobalt efflux protein CorC	bi	1	234	fig|242619.1.peg.234	42.23	Hemolysins and related proteins containing CBS domains
43	1113	154	fig|6666666.118250.peg.1113	Single-stranded DNA-binding protein	bi	1	233	fig|242619.1.peg.233	38.46	Single-stranded DNA-binding protein
43	1114	45	fig|6666666.118250.peg.1114	hypothetical protein	-				0
43	1115	1130	fig|6666666.118250.peg.1115	Chitinase (EC 3.2.1.14)	uni	1	431	fig|242619.1.peg.431	25.63	hypothetical protein
43	1116	3319	fig|6666666.118250.peg.1116	hypothetical protein	-				0
44	1117	48	fig|6666666.118250.peg.1117	hypothetical protein	-				0
45	1118	52	fig|6666666.118250.peg.1118	Chitinase (EC 3.2.1.14)	-				0
45	1119	429	fig|6666666.118250.peg.1119	NAD(FAD)-utilizing dehydrogenases	-				0
45	1120	247	fig|6666666.118250.peg.1120	TRNA/rRNA methyltransferase	uni	1	654	fig|242619.1.peg.654	30.82	RNA methyltransferase, TrmH family
45	1121	425	fig|6666666.118250.peg.1121	Arginine deiminase (EC 3.5.3.6)	-				0
45	1122	41	fig|6666666.118250.peg.1122	hypothetical protein	-				0
45	1123	45	fig|6666666.118250.peg.1123	hypothetical protein	-				0
45	1124	417	fig|6666666.118250.peg.1124	S-adenosylmethionine synthetase (EC 2.5.1.6)	bi	1	1622	fig|242619.1.peg.1622	63.79	S-adenosylmethionine synthetase (EC 2.5.1.6)
46	1125	76	fig|6666666.118250.peg.1125	hypothetical protein	-				0
47	1126	76	fig|6666666.118250.peg.1126	hypothetical protein	-				0
48	1127	76	fig|6666666.118250.peg.1127	hypothetical protein	-				0
49	1128	223	fig|6666666.118250.peg.1128	5'-methylthioadenosine nucleosidase (EC 3.2.2.16) / S-adenosylhomocysteine nucleosidase (EC 3.2.2.9)	bi	1	433	fig|242619.1.peg.433	36.79	5'-methylthioadenosine nucleosidase (EC 3.2.2.16) / S-adenosylhomocysteine nucleosidase (EC 3.2.2.9)
49	1129	110	fig|6666666.118250.peg.1129	conserved hypothetical protein, putative membrane protein	-				0
49	1130	102	fig|6666666.118250.peg.1130	conserved hypothetical protein, putative membrane protein	-				0
49	1131	480	fig|6666666.118250.peg.1131	Potassium uptake protein TrkH	bi	1	1901	fig|242619.1.peg.1901	31.74	Potassium uptake protein TrkH
49	1132	262	fig|6666666.118250.peg.1132	Sensory box histidine kinase	-				0
49	1133	217	fig|6666666.118250.peg.1133	Phosphatidylserine decarboxylase (EC 4.1.1.65)	bi	1	836	fig|242619.1.peg.836	46.82	Phosphatidylserine decarboxylase (EC 4.1.1.65)
49	1134	468	fig|6666666.118250.peg.1134	Cell division trigger factor (EC 5.2.1.8)	bi	1	668	fig|242619.1.peg.668	26.57	Cell division trigger factor (EC 5.2.1.8)
49	1135	234	fig|6666666.118250.peg.1135	ATP-dependent Clp protease proteolytic subunit (EC 3.4.21.92)	bi	1	361	fig|242619.1.peg.361	61.82	ATP-dependent Clp protease proteolytic subunit (EC 3.4.21.92)
49	1136	190	fig|6666666.118250.peg.1136	Translation elongation factor P	bi	1	1097	fig|242619.1.peg.1097	59.79	Translation elongation factor P @ Translation initiation factor 5A
49	1137	434	fig|6666666.118250.peg.1137	Serine phosphatase RsbU, regulator of sigma subunit	-				0
49	1138	157	fig|6666666.118250.peg.1138	hypothetical protein	-				0
49	1139	323	fig|6666666.118250.peg.1139	Dihydroflavonol-4-reductase (EC 1.1.1.219)	-				0
49	1140	100	fig|6666666.118250.peg.1140	hypothetical protein	bi	1	259	fig|242619.1.peg.259	31.58	hypothetical protein
49	1141	292	fig|6666666.118250.peg.1141	Electron transport complex protein RnfB	bi	1	260	fig|242619.1.peg.260	62.73	Electron transport complex protein RnfB
49	1142	440	fig|6666666.118250.peg.1142	Electron transport complex protein RnfC	bi	1	261	fig|242619.1.peg.261	62.76	Electron transport complex protein RnfC
49	1143	343	fig|6666666.118250.peg.1143	Electron transport complex protein RnfD	bi	1	262	fig|242619.1.peg.262	58.23	Electron transport complex protein RnfD
49	1144	237	fig|6666666.118250.peg.1144	Electron transport complex protein RnfG	bi	1	263	fig|242619.1.peg.263	42.54	Electron transport complex protein RnfG
49	1145	198	fig|6666666.118250.peg.1145	Electron transport complex protein RnfE	bi	1	264	fig|242619.1.peg.264	67.36	Electron transport complex protein RnfE
49	1146	191	fig|6666666.118250.peg.1146	Electron transport complex protein RnfA	bi	1	265	fig|242619.1.peg.265	68.78	Electron transport complex protein RnfA
49	1147	256	fig|6666666.118250.peg.1147	Oxidoreductase, short chain dehydrogenase/reductase family	bi	1	593	fig|242619.1.peg.593	56.18	oxidoreductase, short chain dehydrogenase/reductase family
49	1148	824	fig|6666666.118250.peg.1148	hypothetical protein	-				0
50	1149	362	fig|6666666.118250.peg.1149	Permease	bi	1	1673	fig|242619.1.peg.1673	23.01	membrane protein, putative
50	1150	125	fig|6666666.118250.peg.1150	hypothetical protein	-				0
50	1151	872	fig|6666666.118250.peg.1151	Phenylalanyl-tRNA synthetase beta chain (EC 6.1.1.20)	bi	1	87	fig|242619.1.peg.87	46.29	Phenylalanyl-tRNA synthetase beta chain (EC 6.1.1.20)
50	1152	736	fig|6666666.118250.peg.1152	hypothetical protein	bi	1	1692	fig|242619.1.peg.1692	24	hypothetical protein
50	1153	276	fig|6666666.118250.peg.1153	Cytochrome c biogenesis protein	-				0
50	1154	64	fig|6666666.118250.peg.1154	hypothetical protein	-				0
50	1155	380	fig|6666666.118250.peg.1155	Glycosyltransferase	bi	1	1152	fig|242619.1.peg.1152	33.67	glycosyl transferase, group 1 family protein
50	1156	382	fig|6666666.118250.peg.1156	Chemotaxis response regulator protein-glutamate methylesterase CheB (EC 3.1.1.61)	-				0
50	1157	155	fig|6666666.118250.peg.1157	Chemotaxis protein CheD	-				0
50	1158	318	fig|6666666.118250.peg.1158	multi-sensor hybrid histidine kinase	uni	1	1538	fig|242619.1.peg.1538	31.58	DNA-binding response regulator/sensor histidine kinase
50	1159	308	fig|6666666.118250.peg.1159	Chemotaxis protein methyltransferase CheR (EC 2.1.1.80)	-				0
50	1160	177	fig|6666666.118250.peg.1160	Positive regulator of CheA protein activity (CheW)	-				0
50	1161	711	fig|6666666.118250.peg.1161	Signal transduction histidine kinase CheA (EC 2.7.3.-)	-				0
50	1162	122	fig|6666666.118250.peg.1162	Chemotaxis regulator - transmits chemoreceptor signals to flagelllar motor components CheY	uni	1	1538	fig|242619.1.peg.1538	31.62	DNA-binding response regulator/sensor histidine kinase
50	1163	110	fig|6666666.118250.peg.1163	hypothetical protein	-				0
50	1164	614	fig|6666666.118250.peg.1164	Methyl-accepting chemotaxis protein	-				0
50	1165	57	fig|6666666.118250.peg.1165	hypothetical protein	-				0
50	1166	252	fig|6666666.118250.peg.1166	hypothetical protein	-				0
50	1167	51	fig|6666666.118250.peg.1167	hypothetical protein	-				0
50	1168	487	fig|6666666.118250.peg.1168	Iron-sulfur cluster assembly protein SufB	bi	1	222	fig|242619.1.peg.222	77.52	Iron-sulfur cluster assembly protein SufB
50	1169	162	fig|6666666.118250.peg.1169	Ribonucleotide reductase of class III (anaerobic), activating protein (EC 1.97.1.4)	bi	1	1084	fig|242619.1.peg.1084	58.5	Ribonucleotide reductase of class III (anaerobic), activating protein (EC 1.97.1.4)
50	1170	141	fig|6666666.118250.peg.1170	Sulfur acceptor protein SufE for iron-sulfur cluster assembly	bi	1	1851	fig|242619.1.peg.1851	48.12	Sulfur acceptor protein SufE for iron-sulfur cluster assembly
50	1171	105	fig|6666666.118250.peg.1171	PaaD-like protein (DUF59) involved in Fe-S cluster assembly	bi	1	1520	fig|242619.1.peg.1520	60.19	PaaD-like protein involved in Fe-S cluster assembly
50	1172	311	fig|6666666.118250.peg.1172	Epoxyqueuosine (oQ) reductase QueG	bi	1	410	fig|242619.1.peg.410	40.96	Iron-sulfur cluster-binding protein
50	1173	285	fig|6666666.118250.peg.1173	Abortive infection protein	bi	1	454	fig|242619.1.peg.454	34.97	abortive infection protein family
50	1174	444	fig|6666666.118250.peg.1174	hypothetical protein	bi	1	1896	fig|242619.1.peg.1896	35.13	hypothetical protein
50	1175	74	fig|6666666.118250.peg.1175	FIG00935798: hypothetical protein	bi	1	247	fig|242619.1.peg.247	83.56	hypothetical protein
50	1176	196	fig|6666666.118250.peg.1176	hypothetical protein	-				0
50	1177	245	fig|6666666.118250.peg.1177	ABC transporter	bi	1	602	fig|242619.1.peg.602	52.75	ABC transporter, ATP-binding protein
50	1178	487	fig|6666666.118250.peg.1178	Aminoacyl-histidine dipeptidase (Peptidase D) (EC 3.4.13.3)	bi	1	471	fig|242619.1.peg.471	50.93	Aminoacyl-histidine dipeptidase (Peptidase D) (EC 3.4.13.3)
50	1179	840	fig|6666666.118250.peg.1179	Ribonucleotide reductase of class III (anaerobic), large subunit (EC 1.17.4.2)	bi	1	1085	fig|242619.1.peg.1085	68.39	Ribonucleotide reductase of class III (anaerobic), large subunit (EC 1.17.4.2)
50	1180	645	fig|6666666.118250.peg.1180	TonB-dependent receptor; Outer membrane receptor for ferrienterochelin and colicins	bi	1	586	fig|242619.1.peg.586	37.25	TonB-dependent receptor
50	1181	222	fig|6666666.118250.peg.1181	hypothetical protein	uni	1	1329	fig|242619.1.peg.1329	27.54	hmuY protein
50	1182	44	fig|6666666.118250.peg.1182	hypothetical protein	-				0
50	1183	42	fig|6666666.118250.peg.1183	hypothetical protein	-				0
50	1184	153	fig|6666666.118250.peg.1184	hypothetical protein	uni	1	1329	fig|242619.1.peg.1329	29.2	hmuY protein
50	1185	270	fig|6666666.118250.peg.1185	hypothetical protein	uni	1	1329	fig|242619.1.peg.1329	30.6	hmuY protein
50	1186	2970	fig|6666666.118250.peg.1186	hypothetical protein	-				0
50	1187	50	fig|6666666.118250.peg.1187	hypothetical protein	-				0
50	1188	633	fig|6666666.118250.peg.1188	UbiD family decarboxylase associated with menaquinone via futalosine	-				0
50	1189	587	fig|6666666.118250.peg.1189	Sodium-dependent phosphate transporter	-				0
50	1190	218	fig|6666666.118250.peg.1190	hypothetical protein	-				0
51	1191	167	fig|6666666.118250.peg.1191	RNA polymerase ECF-type sigma factor	bi	1	1566	fig|242619.1.peg.1566	42.17	RNA polymerase sigma-70 factor, ECF subfamily
51	1192	792	fig|6666666.118250.peg.1192	hypothetical protein	uni	1	691	fig|242619.1.peg.691	22.62	hypothetical protein
51	1193	253	fig|6666666.118250.peg.1193	hypothetical protein	-				0
51	1194	194	fig|6666666.118250.peg.1194	Shikimate kinase I (EC 2.7.1.71)	bi	1	1364	fig|242619.1.peg.1364	35.53	Shikimate kinase I (EC 2.7.1.71) # AroE I
51	1195	39	fig|6666666.118250.peg.1195	hypothetical protein	-				0
51	1196	216	fig|6666666.118250.peg.1196	Sigma cross-reacting protein 27A	-				0
51	1197	45	fig|6666666.118250.peg.1197	hypothetical protein	-				0
51	1198	352	fig|6666666.118250.peg.1198	Integral membrane protein	-				0
51	1199	302	fig|6666666.118250.peg.1199	Phosphate butyryltransferase (EC 2.3.1.19)	bi	1	938	fig|242619.1.peg.938	29.88	Phosphate acetyltransferase (EC 2.3.1.8)
51	1200	358	fig|6666666.118250.peg.1200	Butyrate kinase (EC 2.7.2.7)	bi	1	937	fig|242619.1.peg.937	28.12	Acetate kinase (EC 2.7.2.1)
51	1201	278	fig|6666666.118250.peg.1201	hypothetical protein	-				0
51	1202	42	fig|6666666.118250.peg.1202	hypothetical protein	-				0
51	1203	178	fig|6666666.118250.peg.1203	hypothetical protein	-				0
51	1204	1101	fig|6666666.118250.peg.1204	Protein export cytoplasm protein SecA ATPase RNA helicase (TC 3.A.5.1.1)	bi	1	450	fig|242619.1.peg.450	59.89	Protein export cytoplasm protein SecA ATPase RNA helicase (TC 3.A.5.1.1)
51	1205	75	fig|6666666.118250.peg.1205	hypothetical protein	-				0
51	1206	325	fig|6666666.118250.peg.1206	hypothetical protein	-				0
51	1207	39	fig|6666666.118250.peg.1207	hypothetical protein	-				0
51	1208	291	fig|6666666.118250.peg.1208	Purine nucleoside phosphorylase (EC 2.4.2.1)	bi	1	1177	fig|242619.1.peg.1177	42.91	Purine nucleoside phosphorylase (EC 2.4.2.1)
51	1209	513	fig|6666666.118250.peg.1209	multi-sensor hybrid histidine kinase	uni	1	1538	fig|242619.1.peg.1538	29.06	DNA-binding response regulator/sensor histidine kinase
51	1210	198	fig|6666666.118250.peg.1210	Thiamin-phosphate pyrophosphorylase (EC 2.5.1.3)	uni	1	1810	fig|242619.1.peg.1810	33.33	Thiamin-phosphate pyrophosphorylase (EC 2.5.1.3) / Phosphomethylpyrimidine kinase (EC 2.7.4.7) / Thiamin-phosphate pyrophosphorylase (EC 2.5.1.3)
52	1211	1289	fig|6666666.118250.peg.1211	Chitinase (EC 3.2.1.14)	-				0
52	1212	364	fig|6666666.118250.peg.1212	Peptide chain release factor 1	bi	1	65	fig|242619.1.peg.65	58.59	Peptide chain release factor 1
52	1213	281	fig|6666666.118250.peg.1213	Orotidine 5'-phosphate decarboxylase (EC 4.1.1.23)	bi	1	64	fig|242619.1.peg.64	53.6	Orotidine 5'-phosphate decarboxylase (EC 4.1.1.23)
52	1214	384	fig|6666666.118250.peg.1214	Outer membrane protein romA	-				0
52	1215	431	fig|6666666.118250.peg.1215	ATPase component BioM of energizing module of biotin ECF transporter	uni	1	1310	fig|242619.1.peg.1310	27.5	ATPase
52	1216	281	fig|6666666.118250.peg.1216	hypothetical protein	-				0
52	1217	282	fig|6666666.118250.peg.1217	Endonuclease IV (EC 3.1.21.2)	-				0
52	1218	52	fig|6666666.118250.peg.1218	Chitinase (EC 3.2.1.14)	-				0
52	1219	342	fig|6666666.118250.peg.1219	DNA/RNA non-specific endonuclease	-				0
52	1220	654	fig|6666666.118250.peg.1220	Inner membrane protein translocase component YidC, long form	bi	1	462	fig|242619.1.peg.462	37.36	OxaI/YidC membrane insertion protein
52	1221	556	fig|6666666.118250.peg.1221	CTP synthase (EC 6.3.4.2)	bi	1	461	fig|242619.1.peg.461	64.43	CTP synthase (EC 6.3.4.2)
52	1222	712	fig|6666666.118250.peg.1222	hypothetical protein	bi	1	1027	fig|242619.1.peg.1027	34.49	ATPase involved in DNA repair
52	1223	367	fig|6666666.118250.peg.1223	RecA protein	bi	1	769	fig|242619.1.peg.769	68.81	RecA protein
52	1224	191	fig|6666666.118250.peg.1224	hypothetical protein	-				0
52	1225	103	fig|6666666.118250.peg.1225	hypothetical protein	-				0
52	1226	349	fig|6666666.118250.peg.1226	Selenide,water dikinase (EC 2.7.9.3)	bi	1	1497	fig|242619.1.peg.1497	49.11	Selenide,water dikinase (EC 2.7.9.3)
52	1227	75	fig|6666666.118250.peg.1227	hypothetical protein	-				0
52	1228	376	fig|6666666.118250.peg.1228	Cysteine desulfurase (EC 2.8.1.7)	bi	1	1495	fig|242619.1.peg.1495	34.69	aminotransferase, class V
52	1229	223	fig|6666666.118250.peg.1229	Hypothetical protein Cj1505c	bi	1	1614	fig|242619.1.peg.1614	33.33	Hypothetical protein Cj1505c
52	1230	354	fig|6666666.118250.peg.1230	Dihydroorotate dehydrogenase (EC 1.3.3.1)	bi	1	921	fig|242619.1.peg.921	25.27	Dihydroorotate dehydrogenase, catalytic subunit (EC 1.3.3.1)
52	1231	162	fig|6666666.118250.peg.1231	LSU ribosomal protein L9p	bi	1	525	fig|242619.1.peg.525	60.26	LSU ribosomal protein L9p
52	1232	90	fig|6666666.118250.peg.1232	SSU ribosomal protein S18p @ SSU ribosomal protein S18p, zinc-independent	bi	1	524	fig|242619.1.peg.524	78.41	SSU ribosomal protein S18p
52	1233	122	fig|6666666.118250.peg.1233	SSU ribosomal protein S6p	bi	1	523	fig|242619.1.peg.523	66.06	SSU ribosomal protein S6p
52	1234	68	fig|6666666.118250.peg.1234	hypothetical protein	-				0
52	1235	567	fig|6666666.118250.peg.1235	Glutamate formiminotransferase (EC 2.1.2.5) @ Glutamate formyltransferase	bi	1	285	fig|242619.1.peg.285	42.12	Glutamate formiminotransferase (EC 2.1.2.5)
52	1236	154	fig|6666666.118250.peg.1236	hypothetical protein	bi	1	819	fig|242619.1.peg.819	39.67	hypothetical protein
52	1237	426	fig|6666666.118250.peg.1237	Adenylosuccinate synthetase (EC 6.3.4.4)	bi	1	403	fig|242619.1.peg.403	58.43	Adenylosuccinate synthetase (EC 6.3.4.4)
52	1238	165	fig|6666666.118250.peg.1238	Ferric uptake regulation protein FUR	bi	1	404	fig|242619.1.peg.404	25.87	ferric uptake transcriptional regulator
52	1239	311	fig|6666666.118250.peg.1239	hypothetical protein	bi	1	1528	fig|242619.1.peg.1528	38.06	hypothetical protein
52	1240	353	fig|6666666.118250.peg.1240	Fructose-bisphosphate aldolase class I (EC 4.1.2.13)	-				0
52	1241	40	fig|6666666.118250.peg.1241	hypothetical protein	-				0
52	1242	38	fig|6666666.118250.peg.1242	hypothetical protein	-				0
52	1243	513	fig|6666666.118250.peg.1243	putative auxin-regulated protein	bi	1	1469	fig|242619.1.peg.1469	47.73	conserved domain protein
52	1244	205	fig|6666666.118250.peg.1244	Deoxyadenosine kinase (EC 2.7.1.76) / Deoxyguanosine kinase (EC 2.7.1.113)	-				0
52	1245	54	fig|6666666.118250.peg.1245	LSU ribosomal protein L34p	bi	1	577	fig|242619.1.peg.577	84	LSU ribosomal protein L34p
52	1246	55	fig|6666666.118250.peg.1246	hypothetical protein	-				0
52	1247	129	fig|6666666.118250.peg.1247	hypothetical protein	bi	1	1373	fig|242619.1.peg.1373	44.44	putative MmcQ-like protein
52	1248	342	fig|6666666.118250.peg.1248	hypothetical protein	-				0
52	1249	175	fig|6666666.118250.peg.1249	Transcriptional regulator	bi	1	1226	fig|242619.1.peg.1226	40	DNA-binding response regulator, LuxR family
52	1250	233	fig|6666666.118250.peg.1250	hypothetical protein	bi	1	1064	fig|242619.1.peg.1064	28.32	hypothetical protein
52	1251	456	fig|6666666.118250.peg.1251	Dihydroorotase (EC 3.5.2.3)	bi	1	797	fig|242619.1.peg.797	45.17	Dihydroorotase (EC 3.5.2.3)
52	1252	241	fig|6666666.118250.peg.1252	Dolichol-phosphate mannosyltransferase	bi	1	798	fig|242619.1.peg.798	55.61	glycosyl transferase, group 2 family protein
52	1253	247	fig|6666666.118250.peg.1253	tRNA (guanine46-N7-)-methyltransferase (EC 2.1.1.33)	bi	1	832	fig|242619.1.peg.832	45.62	tRNA (guanine46-N7-)-methyltransferase (EC 2.1.1.33)
52	1254	156	fig|6666666.118250.peg.1254	GldH	bi	1	346	fig|242619.1.peg.346	27.33	lipoprotein, putative
52	1255	468	fig|6666666.118250.peg.1255	Signal peptidase-like protein	bi	1	347	fig|242619.1.peg.347	43.65	Tpl protein
52	1256	618	fig|6666666.118250.peg.1256	putative sulfatase	bi	1	1730	fig|242619.1.peg.1730	34.33	putative sulfatase
52	1257	365	fig|6666666.118250.peg.1257	2-keto-3-deoxy-D-arabino-heptulosonate-7-phosphate synthase I beta (EC 2.5.1.54) / Chorismate mutase I (EC 5.4.99.5)	bi	1	773	fig|242619.1.peg.773	43.88	2-keto-3-deoxy-D-arabino-heptulosonate-7-phosphate synthase I beta (EC 2.5.1.54) / Chorismate mutase I (EC 5.4.99.5) # AroAI beta/AroH
52	1258	744	fig|6666666.118250.peg.1258	Pyrophosphate-energized proton pump (EC 3.6.1.1)	-				0
52	1259	139	fig|6666666.118250.peg.1259	conserved hypothetical protein; possible membrane protein	-				0
52	1260	545	fig|6666666.118250.peg.1260	Sensory box protein	bi	1	603	fig|242619.1.peg.603	54.87	sensory box protein
53	1261	38	fig|6666666.118250.peg.1261	hypothetical protein	-				0
53	1262	222	fig|6666666.118250.peg.1262	Chitinase (EC 3.2.1.14)	-				0
53	1263	1094	fig|6666666.118250.peg.1263	hypothetical protein	-				0
53	1264	190	fig|6666666.118250.peg.1264	hypothetical protein	-				0
53	1265	340	fig|6666666.118250.peg.1265	hypothetical protein	-				0
53	1266	615	fig|6666666.118250.peg.1266	hypothetical protein	-				0
53	1267	156	fig|6666666.118250.peg.1267	hypothetical protein	-				0
53	1268	247	fig|6666666.118250.peg.1268	hypothetical protein	-				0
53	1269	67	fig|6666666.118250.peg.1269	hypothetical protein	-				0
53	1270	325	fig|6666666.118250.peg.1270	Hemagglutinin	bi	1	67	fig|242619.1.peg.67	38.31	N-acetylmuramoyl-L-alanine amidase, family 4
53	1271	85	fig|6666666.118250.peg.1271	Nitrogen-fixing NifU, C-terminal	-				0
53	1272	390	fig|6666666.118250.peg.1272	Septum site-determining protein MinD	bi	1	831	fig|242619.1.peg.831	51.27	ATP-binding protein, Mrp/Nbp35 family
53	1273	1183	fig|6666666.118250.peg.1273	Pyruvate-flavodoxin oxidoreductase (EC 1.2.7.-)	bi	1	482	fig|242619.1.peg.482	65.56	Pyruvate-flavodoxin oxidoreductase (EC 1.2.7.-)
53	1274	237	fig|6666666.118250.peg.1274	Oligopeptide ABC transporter, periplasmic oligopeptide-binding protein OppA (TC 3.A.1.5.1)	-				0
53	1275	499	fig|6666666.118250.peg.1275	RNA methyltransferase, TrmA family	bi	1	948	fig|242619.1.peg.948	48.67	RNA methyltransferase, TrmA family
53	1276	498	fig|6666666.118250.peg.1276	Trk system potassium uptake protein TrkA	bi	1	1900	fig|242619.1.peg.1900	37.05	Trk system potassium uptake protein trkA
53	1277	333	fig|6666666.118250.peg.1277	Aspartate-semialdehyde dehydrogenase (EC 1.2.1.11)	bi	1	500	fig|242619.1.peg.500	44.68	Aspartate-semialdehyde dehydrogenase (EC 1.2.1.11)
54	1278	154	fig|6666666.118250.peg.1278	tmRNA-binding protein SmpB	bi	1	438	fig|242619.1.peg.438	59.31	tmRNA-binding protein SmpB
54	1279	267	fig|6666666.118250.peg.1279	Pantoate--beta-alanine ligase (EC 6.3.2.1)	bi	1	414	fig|242619.1.peg.414	50.94	Pantoate--beta-alanine ligase (EC 6.3.2.1)
54	1280	290	fig|6666666.118250.peg.1280	ATP-dependent DNA helicase	uni	1	1297	fig|242619.1.peg.1297	31.96	conserved domain protein
54	1281	119	fig|6666666.118250.peg.1281	Aspartate 1-decarboxylase (EC 4.1.1.11)	bi	1	966	fig|242619.1.peg.966	60.34	Aspartate 1-decarboxylase (EC 4.1.1.11)
54	1282	331	fig|6666666.118250.peg.1282	Putative dolichol-P-glucose synthetase	bi	1	119	fig|242619.1.peg.119	26.69	putative dolichol-P-glucose synthetase
55	1283	44	fig|6666666.118250.peg.1283	hypothetical protein	-				0
55	1284	629	fig|6666666.118250.peg.1284	FIG017431: Sigma factor-like phosphatase with CBS pair domains	uni	1	1227	fig|242619.1.peg.1227	23.88	sensor histidine kinase
55	1285	571	fig|6666666.118250.peg.1285	hypothetical protein	-				0
56	1286	78	fig|6666666.118250.peg.1286	Phosphatidate cytidylyltransferase (EC 2.7.7.41)	bi	1	39	fig|242619.1.peg.39	50	Phosphatidate cytidylyltransferase (EC 2.7.7.41)
57	1287	220	fig|6666666.118250.peg.1287	hypothetical protein	-				0
57	1288	334	fig|6666666.118250.peg.1288	hypothetical protein	-				0
57	1289	44	fig|6666666.118250.peg.1289	hypothetical protein	-				0
57	1290	167	fig|6666666.118250.peg.1290	Flavodoxin 1	bi	1	1589	fig|242619.1.peg.1589	42.94	Flavodoxin 1
57	1291	396	fig|6666666.118250.peg.1291	DNA polymerase III beta subunit (EC 2.7.7.7)	bi	1	1584	fig|242619.1.peg.1584	27.22	DNA polymerase III beta subunit (EC 2.7.7.7)
57	1292	103	fig|6666666.118250.peg.1292	FIG057251: Fe-S oxidoreductase	-				0
57	1293	246	fig|6666666.118250.peg.1293	Oxygen-insensitive NADPH nitroreductase (EC 1.-.-.-)	bi	1	267	fig|242619.1.peg.267	26.75	nitroreductase family protein
57	1294	608	fig|6666666.118250.peg.1294	hypothetical protein	-				0
57	1295	338	fig|6666666.118250.peg.1295	COG1242: Predicted Fe-S oxidoreductase	bi	1	942	fig|242619.1.peg.942	42.81	COG1242: Predicted Fe-S oxidoreductase
57	1296	655	fig|6666666.118250.peg.1296	Outer membrane lipoprotein omp16 precursor	bi	1	1759	fig|242619.1.peg.1759	42.31	lipoprotein PG3
57	1297	52	fig|6666666.118250.peg.1297	hypothetical protein	-				0
57	1298	614	fig|6666666.118250.peg.1298	Phosphomannomutase (EC 5.4.2.8)	bi	1	1721	fig|242619.1.peg.1721	43.7	phosphomannomutase, putative
57	1299	664	fig|6666666.118250.peg.1299	Transcription termination factor Rho	bi	1	287	fig|242619.1.peg.287	69.73	Transcription termination factor Rho
57	1300	96	fig|6666666.118250.peg.1300	hypothetical protein	-				0
57	1301	178	fig|6666666.118250.peg.1301	hypothetical protein	-				0
57	1302	107	fig|6666666.118250.peg.1302	hypothetical protein	bi	1	68	fig|242619.1.peg.68	47.92	hypothetical protein
57	1303	434	fig|6666666.118250.peg.1303	abortive infection protein, putative	bi	1	69	fig|242619.1.peg.69	45.33	abortive infection protein, putative
58	1304	553	fig|6666666.118250.peg.1304	hypothetical protein	-				0
58	1305	181	fig|6666666.118250.peg.1305	hypothetical protein	-				0
58	1306	277	fig|6666666.118250.peg.1306	hypothetical protein	-				0
58	1307	41	fig|6666666.118250.peg.1307	hypothetical protein	-				0
59	1308	215	fig|6666666.118250.peg.1308	O-methyltransferase	bi	1	1479	fig|242619.1.peg.1479	38.95	O-methyltransferase family protein [C1]
59	1309	413	fig|6666666.118250.peg.1309	FIG007959: peptidase, M16 family	bi	1	78	fig|242619.1.peg.78	41.1	peptidase, M16 family
59	1310	216	fig|6666666.118250.peg.1310	Acyl-phosphate:glycerol-3-phosphate O-acyltransferase PlsY	-				0
59	1311	187	fig|6666666.118250.peg.1311	hypothetical protein	-				0
59	1312	620	fig|6666666.118250.peg.1312	Aspartate ammonia-lyase (EC 4.3.1.1)	bi	1	1487	fig|242619.1.peg.1487	60.04	Aspartate ammonia-lyase (EC 4.3.1.1)
59	1313	306	fig|6666666.118250.peg.1313	hypothetical protein	-				0
59	1314	210	fig|6666666.118250.peg.1314	Rhomboid family protein	-				0
59	1315	349	fig|6666666.118250.peg.1315	DNA polymerase III delta subunit (EC 2.7.7.7)	bi	1	821	fig|242619.1.peg.821	29.75	DNA polymerase III, delta subunit (EC 2.7.7.7)
59	1316	432	fig|6666666.118250.peg.1316	Ribosomal protein S12p Asp88 (E. coli) methylthiotransferase	bi	1	133	fig|242619.1.peg.133	48.1	Ribosomal protein S12p Asp88 (E. coli) methylthiotransferase
59	1317	315	fig|6666666.118250.peg.1317	Signal recognition particle receptor protein FtsY (=alpha subunit) (TC 3.A.5.1.1)	bi	1	134	fig|242619.1.peg.134	63.24	Signal recognition particle receptor protein FtsY (=alpha subunit) (TC 3.A.5.1.1)
59	1318	52	fig|6666666.118250.peg.1318	hypothetical protein	-				0
59	1319	63	fig|6666666.118250.peg.1319	LSU ribosomal protein L33p @ LSU ribosomal protein L33p, zinc-independent	bi	1	1679	fig|242619.1.peg.1679	79.03	LSU ribosomal protein L33p
59	1320	70	fig|6666666.118250.peg.1320	LSU ribosomal protein L28p	bi	1	1680	fig|242619.1.peg.1680	46.88	LSU ribosomal protein L28p
59	1321	140	fig|6666666.118250.peg.1321	hypothetical protein	-				0
59	1322	602	fig|6666666.118250.peg.1322	GTP-binding protein TypA/BipA	bi	1	541	fig|242619.1.peg.541	69.18	GTP-binding protein TypA/BipA
59	1323	791	fig|6666666.118250.peg.1323	putative TonB-dependent receptor	-				0
59	1324	332	fig|6666666.118250.peg.1324	Ribokinase (EC 2.7.1.15)	-				0
59	1325	374	fig|6666666.118250.peg.1325	Lipoprotein, putative	bi	1	362	fig|242619.1.peg.362	27.78	lipoprotein, putative
60	1326	39	fig|6666666.118250.peg.1326	L-aspartate oxidase (EC 1.4.3.16)	-				0
60	1327	303	fig|6666666.118250.peg.1327	Quinolinate synthetase (EC 2.5.1.72)	uni	1	1350	fig|242619.1.peg.1350	44.11	Quinolinate synthetase (EC 4.1.99.-)
60	1328	287	fig|6666666.118250.peg.1328	Quinolinate phosphoribosyltransferase [decarboxylating] (EC 2.4.2.19)	uni	1	1349	fig|242619.1.peg.1349	47.1	Quinolinate phosphoribosyltransferase [decarboxylating] (EC 2.4.2.19)
60	1329	121	fig|6666666.118250.peg.1329	Type III restriction-modification system methylation subunit (EC 2.1.1.72)	-				0
60	1330	1019	fig|6666666.118250.peg.1330	Type III restriction enzyme, res subunit:DEAD/DEAH box helicase, N-terminal	-				0
60	1331	801	fig|6666666.118250.peg.1331	RloF	-				0
60	1332	635	fig|6666666.118250.peg.1332	Biosynthetic arginine decarboxylase (EC 4.1.1.19)	uni	1	1877	fig|242619.1.peg.1877	24.55	Diaminopimelate decarboxylase (EC 4.1.1.20)
60	1333	232	fig|6666666.118250.peg.1333	Putative deoxyribonuclease YjjV	uni	1	175	fig|242619.1.peg.175	27.04	Putative deoxyribonuclease YjjV
60	1334	255	fig|6666666.118250.peg.1334	Molybdopterin biosynthesis protein MoeB	bi	1	1449	fig|242619.1.peg.1449	48.73	HesA/MoeB/ThiF family protein
60	1335	258	fig|6666666.118250.peg.1335	Putative deoxyribonuclease YcfH	bi	1	686	fig|242619.1.peg.686	43.7	Putative deoxyribonuclease YcfH
60	1336	156	fig|6666666.118250.peg.1336	Cytidine deaminase (EC 3.5.4.5)	bi	1	26	fig|242619.1.peg.26	41.94	Cytidine deaminase (EC 3.5.4.5)
60	1337	226	fig|6666666.118250.peg.1337	hypothetical protein	-				0
60	1338	517	fig|6666666.118250.peg.1338	Chromosomal replication initiator protein DnaA	bi	1	1	fig|242619.1.peg.1	34.78	Chromosomal replication initiator protein DnaA
60	1339	569	fig|6666666.118250.peg.1339	ATP-dependent DNA helicase RecQ	uni	1	359	fig|242619.1.peg.359	42.81	ATP-dependent DNA helicase RecQ
60	1340	484	fig|6666666.118250.peg.1340	FIG00883731: hypothetical protein	-				0
60	1341	161	fig|6666666.118250.peg.1341	S-ribosylhomocysteine lyase (EC 4.4.1.21) / Autoinducer-2 production protein LuxS	bi	1	434	fig|242619.1.peg.434	55.06	S-ribosylhomocysteine lyase (EC 4.4.1.21) / Autoinducer-2 production protein LuxS
60	1342	41	fig|6666666.118250.peg.1342	hypothetical protein	-				0
61	1343	512	fig|6666666.118250.peg.1343	hypothetical protein	-				0
61	1344	52	fig|6666666.118250.peg.1344	hypothetical protein	-				0
61	1345	313	fig|6666666.118250.peg.1345	Cobalt-zinc-cadmium resistance protein CzcD	bi	1	1207	fig|242619.1.peg.1207	31.93	Cobalt-zinc-cadmium resistance protein CzcD
61	1346	329	fig|6666666.118250.peg.1346	hypothetical protein	bi	1	949	fig|242619.1.peg.949	39.5	hypothetical protein
61	1347	221	fig|6666666.118250.peg.1347	Oxygen-insensitive NADPH nitroreductase (EC 1.-.-.-)	-				0
61	1348	193	fig|6666666.118250.peg.1348	hypothetical protein	-				0
61	1349	174	fig|6666666.118250.peg.1349	hypothetical protein	bi	1	1807	fig|242619.1.peg.1807	24.2	hypothetical protein
61	1350	165	fig|6666666.118250.peg.1350	2-amino-4-hydroxy-6-hydroxymethyldihydropteridine pyrophosphokinase (EC 2.7.6.3)	bi	1	1321	fig|242619.1.peg.1321	40.56	2-amino-4-hydroxy-6-hydroxymethyldihydropteridine pyrophosphokinase (EC 2.7.6.3)
61	1351	131	fig|6666666.118250.peg.1351	LSU ribosomal protein L19p	bi	1	32	fig|242619.1.peg.32	61.16	LSU ribosomal protein L19p
61	1352	583	fig|6666666.118250.peg.1352	Probable dipeptidase (EC 3.4.-.-)	bi	1	1127	fig|242619.1.peg.1127	50.35	dipeptidase-related protein
61	1353	158	fig|6666666.118250.peg.1353	LSU m3Psi1915 methyltransferase RlmH	bi	1	1789	fig|242619.1.peg.1789	36.94	LSU m3Psi1915 methyltransferase RlmH ## ybeA
61	1354	204	fig|6666666.118250.peg.1354	TsaC protein (YrdC domain) required for threonylcarbamoyladenosine t(6)A37 modification in tRNA	bi	1	1682	fig|242619.1.peg.1682	50.99	Sua5 YciO YrdC YwlC family protein
61	1355	104	fig|6666666.118250.peg.1355	LSU ribosomal protein L21p	bi	1	271	fig|242619.1.peg.271	54.29	LSU ribosomal protein L21p
61	1356	51	fig|6666666.118250.peg.1356	LSU ribosomal protein L27p	-				0
61	1357	427	fig|6666666.118250.peg.1357	Seryl-tRNA synthetase (EC 6.1.1.11)	bi	1	273	fig|242619.1.peg.273	58.71	Seryl-tRNA synthetase (EC 6.1.1.11)
61	1358	197	fig|6666666.118250.peg.1358	Crossover junction endodeoxyribonuclease RuvC (EC 3.1.22.4)	bi	1	1136	fig|242619.1.peg.1136	51.35	Crossover junction endodeoxyribonuclease RuvC (EC 3.1.22.4)
61	1359	42	fig|6666666.118250.peg.1359	hypothetical protein	-				0
61	1360	348	fig|6666666.118250.peg.1360	3-dehydroquinate synthase (EC 4.2.3.4)	bi	1	1072	fig|242619.1.peg.1072	32.06	3-dehydroquinate synthase (EC 4.2.3.4)
61	1361	43	fig|6666666.118250.peg.1361	hypothetical protein	-				0
61	1362	95	fig|6666666.118250.peg.1362	hypothetical protein	-				0
61	1363	86	fig|6666666.118250.peg.1363	hypothetical protein	-				0
61	1364	47	fig|6666666.118250.peg.1364	hypothetical protein	-				0
61	1365	171	fig|6666666.118250.peg.1365	FIG000325: clustered with transcription termination protein NusA	bi	1	218	fig|242619.1.peg.218	39.09	COG0779: clustered with transcription termination protein NusA
61	1366	412	fig|6666666.118250.peg.1366	Transcription termination protein NusA	bi	1	219	fig|242619.1.peg.219	58.72	Transcription termination protein NusA
61	1367	1108	fig|6666666.118250.peg.1367	Translation initiation factor 2	bi	1	220	fig|242619.1.peg.220	55.56	Translation initiation factor 2
61	1368	450	fig|6666666.118250.peg.1368	Adenylosuccinate lyase (EC 4.3.2.2)	bi	1	973	fig|242619.1.peg.973	59.82	Adenylosuccinate lyase (EC 4.3.2.2)
61	1369	606	fig|6666666.118250.peg.1369	Lipid A export ATP-binding/permease protein MsbA	bi	1	1468	fig|242619.1.peg.1468	51.79	ABC transporter, ATP-binding protein, MsbA family
61	1370	285	fig|6666666.118250.peg.1370	Quinolinate phosphoribosyltransferase [decarboxylating] (EC 2.4.2.19)	bi	1	1349	fig|242619.1.peg.1349	55.64	Quinolinate phosphoribosyltransferase [decarboxylating] (EC 2.4.2.19)
61	1371	315	fig|6666666.118250.peg.1371	Quinolinate synthetase (EC 2.5.1.72)	bi	1	1350	fig|242619.1.peg.1350	48.21	Quinolinate synthetase (EC 4.1.99.-)
61	1372	288	fig|6666666.118250.peg.1372	5'-nucleotidase (EC 3.1.3.5)	-				0
61	1373	298	fig|6666666.118250.peg.1373	Competence protein F homolog, phosphoribosyltransferase domain; protein YhgH required for utilization of DNA as sole source of carbon and energy	bi	1	140	fig|242619.1.peg.140	38.55	competence protein F-related protein
61	1374	346	fig|6666666.118250.peg.1374	Ribosomal RNA large subunit methyltransferase N (EC 2.1.1.-)	bi	1	1768	fig|242619.1.peg.1768	53.45	Ribosomal RNA large subunit methyltransferase N (EC 2.1.1.-)
61	1375	115	fig|6666666.118250.peg.1375	hypothetical protein	-				0
61	1376	318	fig|6666666.118250.peg.1376	Glutaminase (EC 3.5.1.2)	-				0
61	1377	408	fig|6666666.118250.peg.1377	Imidazolonepropionase (EC 3.5.2.7)	bi	1	284	fig|242619.1.peg.284	38.14	Imidazolonepropionase (EC 3.5.2.7)
61	1378	994	fig|6666666.118250.peg.1378	TonB family protein / TonB-dependent receptor	uni	1	162	fig|242619.1.peg.162	35.89	TonB-dependent receptor
61	1379	491	fig|6666666.118250.peg.1379	putative outer membrane protein, probably involved in nutrient binding	uni	1	163	fig|242619.1.peg.163	25.91	lipoprotein RagB
61	1380	984	fig|6666666.118250.peg.1380	SusC, outer membrane protein involved in starch binding	bi	1	162	fig|242619.1.peg.162	36.35	TonB-dependent receptor
61	1381	479	fig|6666666.118250.peg.1381	putative outer membrane protein, probably involved in nutrient binding	uni	1	163	fig|242619.1.peg.163	27.16	lipoprotein RagB
61	1382	402	fig|6666666.118250.peg.1382	Permeases of the major facilitator superfamily	-				0
61	1383	463	fig|6666666.118250.peg.1383	FIG00939558: hypothetical protein	bi	1	401	fig|242619.1.peg.401	59.09	transporter, putative
61	1384	180	fig|6666666.118250.peg.1384	hypothetical protein	-				0
61	1385	417	fig|6666666.118250.peg.1385	ATP-dependent RNA helicase RhlE	uni	1	1800	fig|242619.1.peg.1800	36.52	ATP-dependent RNA helicase, DEAD/DEAH box family
61	1386	152	fig|6666666.118250.peg.1386	D-tyrosyl-tRNA(Tyr) deacylase (EC 3.6.1.n1)	bi	1	1707	fig|242619.1.peg.1707	50	D-tyrosyl-tRNA(Tyr) deacylase (EC 3.1.-.-)
61	1387	175	fig|6666666.118250.peg.1387	hypothetical protein	uni	1	622	fig|242619.1.peg.622	25.45	FKBP-type peptidyl-prolyl cis-trans isomerase FkpA precursor (EC 5.2.1.8)
62	1388	55	fig|6666666.118250.peg.1388	hypothetical protein	-				0
62	1389	82	fig|6666666.118250.peg.1389	hypothetical protein	-				0
62	1390	467	fig|6666666.118250.peg.1390	hypothetical protein	-				0
62	1391	70	fig|6666666.118250.peg.1391	hypothetical protein	-				0
62	1392	45	fig|6666666.118250.peg.1392	hypothetical protein	-				0
62	1393	2235	fig|6666666.118250.peg.1393	hypothetical protein	-				0
62	1394	3153	fig|6666666.118250.peg.1394	hypothetical protein	-				0
63	1395	76	fig|6666666.118250.peg.1395	hypothetical protein	-				0
63	1396	109	fig|6666666.118250.peg.1396	hypothetical protein	-				0
63	1397	2986	fig|6666666.118250.peg.1397	hypothetical protein	-				0
63	1398	603	fig|6666666.118250.peg.1398	Long-chain-fatty-acid--CoA ligase (EC 6.2.1.3)	bi	1	1568	fig|242619.1.peg.1568	43.61	Long-chain-fatty-acid--CoA ligase (EC 6.2.1.3)
63	1399	55	fig|6666666.118250.peg.1399	hypothetical protein	-				0
63	1400	835	fig|6666666.118250.peg.1400	OmpA family protein	bi	1	915	fig|242619.1.peg.915	36.52	OmpA family protein
63	1401	330	fig|6666666.118250.peg.1401	Para-aminobenzoate synthase, aminase component (EC 2.6.1.85)	bi	1	1307	fig|242619.1.peg.1307	25.95	Isochorismate synthase (EC 5.4.4.2) @ Menaquinone-specific isochorismate synthase (EC 5.4.4.2)
63	1402	199	fig|6666666.118250.peg.1402	Aminodeoxychorismate lyase (EC 4.1.3.38)	-				0
63	1403	301	fig|6666666.118250.peg.1403	Lipoate synthase	bi	1	440	fig|242619.1.peg.440	56.68	Lipoate synthase
63	1404	238	fig|6666666.118250.peg.1404	Octanoate-[acyl-carrier-protein]-protein-N-octanoyltransferase	bi	1	1151	fig|242619.1.peg.1151	43.88	Metal-dependent hydrolases of the beta-lactamase superfamily I @ PhnP protein / Octanoate-[acyl-carrier-protein]-protein-N-octanoyltransferase
63	1405	39	fig|6666666.118250.peg.1405	hypothetical protein	-				0
63	1406	533	fig|6666666.118250.peg.1406	Single-stranded-DNA-specific exonuclease RecJ (EC 3.1.-.-)	bi	1	46	fig|242619.1.peg.46	45.79	Single-stranded-DNA-specific exonuclease recJ (EC 3.1.-.-)
63	1407	43	fig|6666666.118250.peg.1407	hypothetical protein	-				0
63	1408	929	fig|6666666.118250.peg.1408	Excinuclease ABC subunit A	bi	1	1893	fig|242619.1.peg.1893	50.7	Excinuclease ABC subunit A paralog in greater Bacteroides group
63	1409	416	fig|6666666.118250.peg.1409	DNA-cytosine methyltransferase (EC 2.1.1.37)	-				0
63	1410	279	fig|6666666.118250.peg.1410	Lipopolysaccharide ABC transporter, ATP-binding protein LptB	bi	1	554	fig|242619.1.peg.554	69.76	ABC transporter, ATP-binding protein
63	1411	150	fig|6666666.118250.peg.1411	FIG057251: Fe-S oxidoreductase	-				0
63	1412	327	fig|6666666.118250.peg.1412	Membrane-bound lytic murein transglycosylase D precursor (EC 3.2.1.-)	uni	1	122	fig|242619.1.peg.122	31.34	Membrane-bound lytic murein transglycosylase D precursor (EC 3.2.1.-)
63	1413	965	fig|6666666.118250.peg.1413	Excinuclease ABC subunit A	bi	1	897	fig|242619.1.peg.897	53.88	Excinuclease ABC subunit A
63	1414	688	fig|6666666.118250.peg.1414	Chitinase (EC 3.2.1.14)	-				0
63	1415	366	fig|6666666.118250.peg.1415	Chitinase (EC 3.2.1.14)	-				0
63	1416	875	fig|6666666.118250.peg.1416	Valyl-tRNA synthetase (EC 6.1.1.9)	bi	1	981	fig|242619.1.peg.981	58.6	Valyl-tRNA synthetase (EC 6.1.1.9)
63	1417	202	fig|6666666.118250.peg.1417	LemA family protein	bi	1	312	fig|242619.1.peg.312	55.25	LemA family protein
63	1418	225	fig|6666666.118250.peg.1418	Lipoprotein signal peptidase (EC 3.4.23.36)	bi	1	1369	fig|242619.1.peg.1369	47.4	Lipoprotein signal peptidase (EC 3.4.23.36)
63	1419	126	fig|6666666.118250.peg.1419	DnaK suppressor protein, putative	bi	1	1368	fig|242619.1.peg.1368	73.33	DnaK suppressor protein, putative
63	1420	1155	fig|6666666.118250.peg.1420	Isoleucyl-tRNA synthetase (EC 6.1.1.5)	bi	1	1367	fig|242619.1.peg.1367	57.96	Isoleucyl-tRNA synthetase (EC 6.1.1.5)
63	1421	804	fig|6666666.118250.peg.1421	Recombination inhibitory protein MutS2	bi	1	332	fig|242619.1.peg.332	37.44	Recombination inhibitory protein MutS2
63	1422	61	fig|6666666.118250.peg.1422	hypothetical protein	-				0
63	1423	294	fig|6666666.118250.peg.1423	hypothetical protein	-				0
63	1424	682	fig|6666666.118250.peg.1424	Dipeptidyl-peptidase III (EC 3.4.14.4)	bi	1	274	fig|242619.1.peg.274	47.01	peptidase, M49 family
63	1425	367	fig|6666666.118250.peg.1425	Aminomethyltransferase (glycine cleavage system T protein) (EC 2.1.2.10)	bi	1	1335	fig|242619.1.peg.1335	60.71	Aminomethyltransferase (glycine cleavage system T protein) (EC 2.1.2.10)
64	1426	48	fig|6666666.118250.peg.1426	hypothetical protein	-				0
64	1427	2997	fig|6666666.118250.peg.1427	hypothetical protein	-				0
65	1428	50	fig|6666666.118250.peg.1428	Excinuclease ABC subunit A	-				0
66	1429	634	fig|6666666.118250.peg.1429	Chaperone protein DnaK	bi	1	1040	fig|242619.1.peg.1040	76.09	Chaperone protein DnaK
66	1430	252	fig|6666666.118250.peg.1430	Phosphatidylethanolamine N-methyltransferase, putative( EC:2.1.1.- )	uni	1	1599	fig|242619.1.peg.1599	30.46	methlytransferase, UbiE/COQ5 family
66	1431	120	fig|6666666.118250.peg.1431	Filamentation induced by cAMP protein Fic	-				0
66	1432	227	fig|6666666.118250.peg.1432	Hypothetical protein YggS, proline synthase co-transcribed bacterial homolog PROSC	bi	1	1823	fig|242619.1.peg.1823	46.43	FIG003955: protein of unknown function
66	1433	412	fig|6666666.118250.peg.1433	putative zinc protease	uni	1	78	fig|242619.1.peg.78	25.87	peptidase, M16 family
66	1434	446	fig|6666666.118250.peg.1434	ZINC PROTEASE (EC 3.4.99.-)	-				0
66	1435	533	fig|6666666.118250.peg.1435	hypothetical protein	-				0
66	1436	57	fig|6666666.118250.peg.1436	hypothetical protein	-				0
66	1437	777	fig|6666666.118250.peg.1437	GTP pyrophosphokinase (EC 2.7.6.5), (p)ppGpp synthetase II / Guanosine-3',5'-bis(diphosphate) 3'-pyrophosphohydrolase (EC 3.1.7.2)	bi	1	1548	fig|242619.1.peg.1548	33.47	GTP pyrophosphokinase (EC 2.7.6.5), (p)ppGpp synthetase II / Guanosine-3',5'-bis(diphosphate) 3'-pyrophosphohydrolase (EC 3.1.7.2)
66	1438	101	fig|6666666.118250.peg.1438	hypothetical protein	-				0
66	1439	779	fig|6666666.118250.peg.1439	TonB-dependent receptor; Outer membrane receptor for ferrienterochelin and colicins	uni	1	620	fig|242619.1.peg.620	36.11	TonB-dependent receptor, putative
66	1440	227	fig|6666666.118250.peg.1440	DNA-binding response regulator, LuxR family	uni	1	1226	fig|242619.1.peg.1226	34.39	DNA-binding response regulator, LuxR family
66	1441	185	fig|6666666.118250.peg.1441	sensor histidine kinase	bi	1	1227	fig|242619.1.peg.1227	32.64	sensor histidine kinase
66	1442	43	fig|6666666.118250.peg.1442	hypothetical protein	-				0
66	1443	296	fig|6666666.118250.peg.1443	hypothetical protein	-				0
67	1444	45	fig|6666666.118250.peg.1444	hypothetical protein	-				0
67	1445	227	fig|6666666.118250.peg.1445	hypothetical protein	-				0
67	1446	52	fig|6666666.118250.peg.1446	hypothetical protein	-				0
67	1447	123	fig|6666666.118250.peg.1447	hypothetical protein	-				0
67	1448	38	fig|6666666.118250.peg.1448	hypothetical protein	-				0
67	1449	89	fig|6666666.118250.peg.1449	hypothetical protein	-				0
67	1450	218	fig|6666666.118250.peg.1450	Alkyl hydroperoxide reductase subunit C-like protein	uni	1	768	fig|242619.1.peg.768	27.03	Thiol peroxidase, Bcp-type (EC 1.11.1.15)
67	1451	1015	fig|6666666.118250.peg.1451	Exonuclease SbcC	-				0
67	1452	403	fig|6666666.118250.peg.1452	Exonuclease SbcD	-				0
67	1453	323	fig|6666666.118250.peg.1453	Probable peptidyl-prolyl cis-trans isomerase (EC 5.2.1.8) (PPIase) (Rotamase)	bi	1	621	fig|242619.1.peg.621	34.86	FKBP-type peptidyl-prolyl cis-trans isomerase FkpA precursor (EC 5.2.1.8)
67	1454	227	fig|6666666.118250.peg.1454	hypothetical protein	-				0
67	1455	324	fig|6666666.118250.peg.1455	FKBP-type peptidyl-prolyl cis-trans isomerase FklB (EC 5.2.1.8)	bi	1	623	fig|242619.1.peg.623	34.58	FKBP-type peptidyl-prolyl cis-trans isomerase fklB (EC 5.2.1.8)
67	1456	409	fig|6666666.118250.peg.1456	FIG00936125: hypothetical protein	bi	1	1020	fig|242619.1.peg.1020	58.01	hypothetical protein
67	1457	256	fig|6666666.118250.peg.1457	FIG00935715: hypothetical protein	bi	1	1021	fig|242619.1.peg.1021	72.16	hyopothetical protein
67	1458	785	fig|6666666.118250.peg.1458	Predicted exporter of the RND superfamily	bi	1	1022	fig|242619.1.peg.1022	66.33	membrane protein, putative
67	1459	39	fig|6666666.118250.peg.1459	hypothetical protein	-				0
67	1460	65	fig|6666666.118250.peg.1460	hypothetical protein	-				0
67	1461	246	fig|6666666.118250.peg.1461	hypothetical protein	-				0
67	1462	55	fig|6666666.118250.peg.1462	hypothetical protein	-				0
67	1463	201	fig|6666666.118250.peg.1463	Nitroreductase	-				0
68	1464	55	fig|6666666.118250.peg.1464	hypothetical protein	-				0
68	1465	222	fig|6666666.118250.peg.1465	Thiamin-phosphate pyrophosphorylase (EC 2.5.1.3)	bi	1	1810	fig|242619.1.peg.1810	34.41	Thiamin-phosphate pyrophosphorylase (EC 2.5.1.3) / Phosphomethylpyrimidine kinase (EC 2.7.4.7) / Thiamin-phosphate pyrophosphorylase (EC 2.5.1.3)
68	1466	259	fig|6666666.118250.peg.1466	Thiazole biosynthesis protein ThiG	bi	1	1809	fig|242619.1.peg.1809	69.69	Thiazole biosynthesis protein ThiG
68	1467	84	fig|6666666.118250.peg.1467	Phosphoribosylformylglycinamidine synthase, PurS subunit (EC 6.3.5.3)	-				0
68	1468	281	fig|6666666.118250.peg.1468	Hemolysin A	bi	1	1604	fig|242619.1.peg.1604	39.61	Hemolysin A
68	1469	226	fig|6666666.118250.peg.1469	RNA binding methyltransferase FtsJ like	-				0
68	1470	239	fig|6666666.118250.peg.1470	putative peptidase	bi	1	1841	fig|242619.1.peg.1841	37.22	putative peptidase
68	1471	229	fig|6666666.118250.peg.1471	hypothetical protein	-				0
68	1472	532	fig|6666666.118250.peg.1472	NAD synthetase (EC 6.3.1.5) / Glutamine amidotransferase chain of NAD synthetase	bi	1	466	fig|242619.1.peg.466	29.86	NAD synthetase (EC 6.3.1.5) / Glutamine amidotransferase chain of NAD synthetase
68	1473	1414	fig|6666666.118250.peg.1473	Glycogen phosphorylase (EC 2.4.1.1)	bi	1	612	fig|242619.1.peg.612	46.04	Glycogen phosphorylase (EC 2.4.1.1)
68	1474	446	fig|6666666.118250.peg.1474	ATP-dependent RNA helicase RhlE	bi	1	1800	fig|242619.1.peg.1800	46.34	ATP-dependent RNA helicase, DEAD/DEAH box family
68	1475	222	fig|6666666.118250.peg.1475	Outer membrane protein H precursor	bi	1	469	fig|242619.1.peg.469	29.41	hypothetical protein
68	1476	90	fig|6666666.118250.peg.1476	Cell division protein DivIC (FtsB), stabilizes FtsL against RasP cleavage	bi	1	1459	fig|242619.1.peg.1459	29.27	hypothetical protein
68	1477	343	fig|6666666.118250.peg.1477	Glycosyltransferase	bi	1	1608	fig|242619.1.peg.1608	44.16	glycosyl transferase, group 2 family protein
68	1478	300	fig|6666666.118250.peg.1478	tRNA dimethylallyltransferase (EC 2.5.1.75)	bi	1	290	fig|242619.1.peg.290	44.84	tRNA delta(2)-isopentenylpyrophosphate transferase (EC 2.5.1.8)
68	1479	131	fig|6666666.118250.peg.1479	hypothetical protein	bi	1	291	fig|242619.1.peg.291	28.28	hypothetical protein
68	1480	51	fig|6666666.118250.peg.1480	hypothetical protein	-				0
68	1481	574	fig|6666666.118250.peg.1481	multi-sensor hybrid histidine kinase	-				0
68	1482	1168	fig|6666666.118250.peg.1482	ATP-dependent helicase	bi	1	1775	fig|242619.1.peg.1775	29.54	UvrD/REP helicase domain protein
68	1483	545	fig|6666666.118250.peg.1483	hypothetical protein	uni	1	47	fig|242619.1.peg.47	24.73	conserved domain protein
68	1484	120	fig|6666666.118250.peg.1484	Transcriptional regulator, PadR family	-				0
68	1485	38	fig|6666666.118250.peg.1485	hypothetical protein	-				0
68	1486	186	fig|6666666.118250.peg.1486	Conserved domain protein	bi	1	47	fig|242619.1.peg.47	28.78	conserved domain protein
68	1487	230	fig|6666666.118250.peg.1487	hypothetical protein	-				0
68	1488	550	fig|6666666.118250.peg.1488	TonB-dependent receptor	uni	1	382	fig|242619.1.peg.382	29.58	putative TonB-dependent receptor
68	1489	228	fig|6666666.118250.peg.1489	Transcriptional regulator	-				0
68	1490	1380	fig|6666666.118250.peg.1490	hypothetical protein	-				0
68	1491	505	fig|6666666.118250.peg.1491	hypothetical protein	bi	1	884	fig|242619.1.peg.884	32.68	hypothetical protein
68	1492	603	fig|6666666.118250.peg.1492	hypothetical protein	bi	1	881	fig|242619.1.peg.881	28.33	lipoprotein, putative
68	1493	888	fig|6666666.118250.peg.1493	putative outer membrane receptor	bi	1	882	fig|242619.1.peg.882	33.92	putative outer membrane receptor
68	1494	401	fig|6666666.118250.peg.1494	hypothetical protein	-				0
68	1495	320	fig|6666666.118250.peg.1495	Permease of the drug/metabolite transporter (DMT) superfamily	-				0
68	1496	421	fig|6666666.118250.peg.1496	Methionine gamma-lyase (EC 4.4.1.11)	bi	1	296	fig|242619.1.peg.296	72.12	Methionine gamma-lyase (EC 4.4.1.11)
68	1497	407	fig|6666666.118250.peg.1497	Methylmalonyl-CoA decarboxylase, beta chain (EC 4.1.1.41)	bi	1	1378	fig|242619.1.peg.1378	70.03	Methylmalonyl-CoA decarboxylase, beta chain (EC 4.1.1.41)
68	1498	146	fig|6666666.118250.peg.1498	Methylcrotonyl-CoA carboxylase biotin-containing subunit (EC 6.4.1.4)	bi	1	1379	fig|242619.1.peg.1379	46.9	Biotin carboxyl carrier protein of methylmalonyl-CoA decarboxylase
68	1499	150	fig|6666666.118250.peg.1499	Membrane protein associated with methylmalonyl-CoA decarboxylase	bi	1	1381	fig|242619.1.peg.1381	37.04	Membrane protein associated with methylmalonyl-CoA decarboxylase
68	1500	523	fig|6666666.118250.peg.1500	Acetyl-coenzyme A carboxyl transferase alpha chain (EC 6.4.1.2) / Acetyl-coenzyme A carboxyl transferase beta chain (EC 6.4.1.2); Propionyl-CoA carboxylase beta chain (EC 6.4.1.3)	bi	1	1382	fig|242619.1.peg.1382	67.63	Methylmalonyl-CoA decarboxylase, alpha chain (EC 4.1.1.41)
68	1501	92	fig|6666666.118250.peg.1501	hypothetical protein	-				0
69	1502	110	fig|6666666.118250.peg.1502	Putative mobilization protein BF0133	bi	1	1277	fig|242619.1.peg.1277	79.63	Putative mobilization protein BF0133
69	1503	563	fig|6666666.118250.peg.1503	TPR-repeat-containing protein	-				0
69	1504	140	fig|6666666.118250.peg.1504	hypothetical protein	-				0
70	1505	675	fig|6666666.118250.peg.1505	Outer membrane vitamin B12 receptor BtuB	-				0
70	1506	465	fig|6666666.118250.peg.1506	Asparaginyl-tRNA synthetase (EC 6.1.1.22)	bi	1	972	fig|242619.1.peg.972	68.45	Asparaginyl-tRNA synthetase (EC 6.1.1.22)
70	1507	204	fig|6666666.118250.peg.1507	Thiol peroxidase, Bcp-type (EC 1.11.1.15)	bi	1	768	fig|242619.1.peg.768	46.98	Thiol peroxidase, Bcp-type (EC 1.11.1.15)
70	1508	578	fig|6666666.118250.peg.1508	Lipid A export ATP-binding/permease protein MsbA	bi	1	1017	fig|242619.1.peg.1017	51.48	ABC transporter, ATP-binding protein, putative
70	1509	574	fig|6666666.118250.peg.1509	ABC transporter ATP-binding protein	bi	1	1018	fig|242619.1.peg.1018	47.83	ABC transporter, ATP-binding protein, putative
70	1510	972	fig|6666666.118250.peg.1510	peptidase M16 domain protein	uni	1	172	fig|242619.1.peg.172	22.11	peptidase, M16 family
70	1511	410	fig|6666666.118250.peg.1511	TPR/glycosyl transferase domain protein	bi	1	772	fig|242619.1.peg.772	26.69	hypothetical protein
70	1512	231	fig|6666666.118250.peg.1512	Sulfur carrier protein adenylyltransferase ThiF	bi	1	387	fig|242619.1.peg.387	40.95	thiF protein
70	1513	406	fig|6666666.118250.peg.1513	2-iminoacetate synthase (ThiH) (EC 4.1.99.19)	bi	1	1808	fig|242619.1.peg.1808	57.14	Thiazole biosynthesis protein ThiH
70	1514	65	fig|6666666.118250.peg.1514	hypothetical protein	-				0
70	1515	264	fig|6666666.118250.peg.1515	3-oxoacyl-[acyl-carrier protein] reductase (EC 1.1.1.100)	bi	1	1066	fig|242619.1.peg.1066	66.53	3-oxoacyl-[acyl-carrier protein] reductase (EC 1.1.1.100)
70	1516	169	fig|6666666.118250.peg.1516	Thiol peroxidase, Tpx-type (EC 1.11.1.15)	bi	1	1478	fig|242619.1.peg.1478	41.22	Thiol peroxidase, Tpx-type (EC 1.11.1.15)
70	1517	848	fig|6666666.118250.peg.1517	ATP-dependent Clp protease ATP-binding subunit ClpA	bi	1	10	fig|242619.1.peg.10	49.21	ATP-dependent Clp protease ATP-binding subunit ClpA
70	1518	350	fig|6666666.118250.peg.1518	S-adenosylmethionine:tRNA ribosyltransferase-isomerase (EC 5.-.-.-)	bi	1	1320	fig|242619.1.peg.1320	59.6	S-adenosylmethionine:tRNA ribosyltransferase-isomerase (EC 5.-.-.-)
70	1519	248	fig|6666666.118250.peg.1519	tRNA pseudouridine synthase B (EC 4.2.1.70)	-				0
70	1520	273	fig|6666666.118250.peg.1520	Undecaprenyl-diphosphatase (EC 3.6.1.27)	bi	1	1319	fig|242619.1.peg.1319	30.04	Undecaprenyl-diphosphatase (EC 3.6.1.27)
70	1521	89	fig|6666666.118250.peg.1521	hypothetical protein	bi	1	1318	fig|242619.1.peg.1318	40	hypothetical protein
70	1522	264	fig|6666666.118250.peg.1522	Cell division protein FtsX	bi	1	1317	fig|242619.1.peg.1317	32.33	Cell division protein FtsX
70	1523	807	fig|6666666.118250.peg.1523	hypothetical protein	bi	1	1731	fig|242619.1.peg.1731	37.09	membrane protein, putative
70	1524	286	fig|6666666.118250.peg.1524	hypothetical protein	-				0
70	1525	530	fig|6666666.118250.peg.1525	Carboxy-terminal processing protease	bi	1	206	fig|242619.1.peg.206	42.69	carboxyl-terminal protease
70	1526	141	fig|6666666.118250.peg.1526	dCMP deaminase (EC 3.5.4.12)	bi	1	1587	fig|242619.1.peg.1587	70.37	dCMP deaminase (EC 3.5.4.12)
70	1527	399	fig|6666666.118250.peg.1527	Peptidase, M23/M37 family	uni	1	1880	fig|242619.1.peg.1880	34.4	peptidase, M23/M37 family
70	1528	298	fig|6666666.118250.peg.1528	Transporter	bi	1	1676	fig|242619.1.peg.1676	36.24	YitT family protein
70	1529	927	fig|6666666.118250.peg.1529	Leucyl-tRNA synthetase (EC 6.1.1.4)	bi	1	699	fig|242619.1.peg.699	63.25	Leucyl-tRNA synthetase (EC 6.1.1.4)
70	1530	40	fig|6666666.118250.peg.1530	hypothetical protein	-				0
70	1531	474	fig|6666666.118250.peg.1531	TETRATRICOPEPTIDE REPEAT FAMILY PROTEIN	-				0
70	1532	429	fig|6666666.118250.peg.1532	hypothetical protein	-				0
70	1533	617	fig|6666666.118250.peg.1533	1-hydroxy-2-methyl-2-(E)-butenyl 4-diphosphate synthase (EC 1.17.7.1)	bi	1	824	fig|242619.1.peg.824	38.22	1-hydroxy-2-methyl-2-(E)-butenyl 4-diphosphate synthase (EC 1.17.4.3)
70	1534	718	fig|6666666.118250.peg.1534	hypothetical protein	uni	1	1105	fig|242619.1.peg.1105	38.7	hypothetical protein
70	1535	169	fig|6666666.118250.peg.1535	hypothetical protein	-				0
70	1536	95	fig|6666666.118250.peg.1536	YoeB toxin protein	-				0
70	1537	398	fig|6666666.118250.peg.1537	Aminopeptidase C (EC 3.4.22.40)	bi	1	1530	fig|242619.1.peg.1530	47.25	cysteine peptidase, putative
70	1538	370	fig|6666666.118250.peg.1538	Transcription regulator [contains diacylglycerol kinase catalytic domain]	bi	1	1155	fig|242619.1.peg.1155	38.83	Transcription regulator [contains diacylglycerol kinase catalytic domain]
70	1539	143	fig|6666666.118250.peg.1539	Small heat shock protein	-				0
70	1540	331	fig|6666666.118250.peg.1540	Transcriptional regulator, AraC family	uni	1	1538	fig|242619.1.peg.1538	25	DNA-binding response regulator/sensor histidine kinase
70	1541	38	fig|6666666.118250.peg.1541	hypothetical protein	-				0
70	1542	397	fig|6666666.118250.peg.1542	FIG00937000: hypothetical protein	-				0
70	1543	806	fig|6666666.118250.peg.1543	TonB-dependent receptor; Outer membrane receptor for ferrienterochelin and colicins	uni	1	1330	fig|242619.1.peg.1330	28.68	TonB-dependent receptor HmuR
70	1544	485	fig|6666666.118250.peg.1544	RNA polymerase sigma-54 factor RpoN	bi	1	958	fig|242619.1.peg.958	40.86	RNA polymerase sigma-54 factor RpoN
70	1545	719	fig|6666666.118250.peg.1545	Translation elongation factor G-related protein	bi	1	809	fig|242619.1.peg.809	57.1	Translation elongation factor G-related protein
70	1546	184	fig|6666666.118250.peg.1546	hypothetical protein	-				0
70	1547	369	fig|6666666.118250.peg.1547	hypothetical protein	-				0
70	1548	262	fig|6666666.118250.peg.1548	hypothetical protein	-				0
70	1549	216	fig|6666666.118250.peg.1549	hypothetical protein	-				0
70	1550	96	fig|6666666.118250.peg.1550	hypothetical protein	bi	1	214	fig|242619.1.peg.214	51.67	hypothetical protein
70	1551	277	fig|6666666.118250.peg.1551	4-diphosphocytidyl-2-C-methyl-D-erythritol kinase (EC 2.7.1.148)	bi	1	811	fig|242619.1.peg.811	36.67	4-diphosphocytidyl-2-C-methyl-D-erythritol kinase (EC 2.7.1.148)
70	1552	238	fig|6666666.118250.peg.1552	rRNA small subunit methyltransferase I	bi	1	211	fig|242619.1.peg.211	58.37	Tetrapyrrole (Corrin-Porphyrin) methylase family protein UPF0011
70	1553	67	fig|6666666.118250.peg.1553	hypothetical protein	-				0
70	1554	54	fig|6666666.118250.peg.1554	hypothetical protein	-				0
70	1555	560	fig|6666666.118250.peg.1555	Cell division protein FtsZ (EC 3.4.24.-)	bi	1	513	fig|242619.1.peg.513	30.66	Cell division protein FtsZ (EC 3.4.24.-)
70	1556	474	fig|6666666.118250.peg.1556	Cell division protein FtsA	bi	1	512	fig|242619.1.peg.512	24.05	Cell division protein FtsA
70	1557	238	fig|6666666.118250.peg.1557	Cell division protein FtsQ	bi	1	511	fig|242619.1.peg.511	26.11	Cell division protein ftsQ
70	1558	443	fig|6666666.118250.peg.1558	UDP-N-acetylmuramate--alanine ligase (EC 6.3.2.8)	bi	1	510	fig|242619.1.peg.510	41.31	UDP-N-acetylmuramate--alanine ligase (EC 6.3.2.8)
70	1559	379	fig|6666666.118250.peg.1559	UDP-N-acetylglucosamine--N-acetylmuramyl-(pentapeptide) pyrophosphoryl-undecaprenol N-acetylglucosamine transferase (EC 2.4.1.227)	bi	1	509	fig|242619.1.peg.509	49.06	UDP-N-acetylglucosamine--N-acetylmuramyl-(pentapeptide) pyrophosphoryl-undecaprenol N-acetylglucosamine transferase (EC 2.4.1.227)
70	1560	398	fig|6666666.118250.peg.1560	Cell division protein FtsW	uni	1	1194	fig|242619.1.peg.1194	33.9	Rod shape-determining protein RodA
70	1561	450	fig|6666666.118250.peg.1561	UDP-N-acetylmuramoylalanine--D-glutamate ligase (EC 6.3.2.9)	bi	1	507	fig|242619.1.peg.507	51.69	UDP-N-acetylmuramoylalanine--D-glutamate ligase (EC 6.3.2.9)
70	1562	413	fig|6666666.118250.peg.1562	Phospho-N-acetylmuramoyl-pentapeptide-transferase (EC 2.7.8.13)	bi	1	506	fig|242619.1.peg.506	53.63	Phospho-N-acetylmuramoyl-pentapeptide-transferase (EC 2.7.8.13)
70	1563	494	fig|6666666.118250.peg.1563	UDP-N-acetylmuramoylalanyl-D-glutamate--2,6-diaminopimelate ligase (EC 6.3.2.13)	bi	1	505	fig|242619.1.peg.505	52.9	UDP-N-acetylmuramoylalanyl-D-glutamate--2,6-diaminopimelate ligase (EC 6.3.2.13)
70	1564	709	fig|6666666.118250.peg.1564	Cell division protein FtsI [Peptidoglycan synthetase] (EC 2.4.1.129)	bi	1	504	fig|242619.1.peg.504	33.74	Cell division protein FtsI [Peptidoglycan synthetase] (EC 2.4.1.129)
70	1565	124	fig|6666666.118250.peg.1565	hypothetical protein	-				0
70	1566	304	fig|6666666.118250.peg.1566	rRNA small subunit methyltransferase H	bi	1	502	fig|242619.1.peg.502	47.85	S-adenosyl-methyltransferase MraW (EC 2.1.1.-)
70	1567	138	fig|6666666.118250.peg.1567	Cell division protein MraZ	-				0
70	1568	181	fig|6666666.118250.peg.1568	SSU ribosomal protein S16p	bi	1	1816	fig|242619.1.peg.1816	59.44	SSU ribosomal protein S16p
70	1569	205	fig|6666666.118250.peg.1569	16S rRNA processing protein RimM	bi	1	1171	fig|242619.1.peg.1171	37.93	16S rRNA processing protein RimM
70	1570	123	fig|6666666.118250.peg.1570	UPF0102 protein BT_2236	bi	1	1602	fig|242619.1.peg.1602	35.79	hypothetical protein
70	1571	151	fig|6666666.118250.peg.1571	Ribose 5-phosphate isomerase B (EC 5.3.1.6)	bi	1	1492	fig|242619.1.peg.1492	57.97	Ribose 5-phosphate isomerase B (EC 5.3.1.6)
70	1572	1531	fig|6666666.118250.peg.1572	hypothetical protein	bi	1	1795	fig|242619.1.peg.1795	24.32	conserved domain protein
70	1573	441	fig|6666666.118250.peg.1573	Glucose-6-phosphate isomerase (EC 5.3.1.9)	bi	1	1174	fig|242619.1.peg.1174	49.63	Glucose-6-phosphate isomerase (EC 5.3.1.9)
70	1574	332	fig|6666666.118250.peg.1574	Glycerol-3-phosphate dehydrogenase [NAD(P)+] (EC 1.1.1.94)	bi	1	1175	fig|242619.1.peg.1175	47	Glycerol-3-phosphate dehydrogenase [NAD(P)+] (EC 1.1.1.94)
70	1575	85	fig|6666666.118250.peg.1575	hypothetical protein	-				0
70	1576	43	fig|6666666.118250.peg.1576	hypothetical protein	-				0
70	1577	120	fig|6666666.118250.peg.1577	DNA-cytosine methyltransferase (EC 2.1.1.37)	-				0
70	1578	163	fig|6666666.118250.peg.1578	DNA-cytosine methyltransferase (EC 2.1.1.37)	-				0
70	1579	125	fig|6666666.118250.peg.1579	hypothetical protein	-				0
70	1580	103	fig|6666666.118250.peg.1580	hypothetical protein	-				0
70	1581	76	fig|6666666.118250.peg.1581	hypothetical protein	-				0
70	1582	127	fig|6666666.118250.peg.1582	hypothetical protein	-				0
70	1583	436	fig|6666666.118250.peg.1583	hypothetical protein	uni	1	69	fig|242619.1.peg.69	26.96	abortive infection protein, putative
71	1584	95	fig|6666666.118250.peg.1584	hypothetical protein	-				0
71	1585	91	fig|6666666.118250.peg.1585	YoeB toxin protein	-				0
71	1586	769	fig|6666666.118250.peg.1586	Monofunctional biosynthetic peptidoglycan transglycosylase (EC 2.4.2.-)	bi	1	697	fig|242619.1.peg.697	46.43	Monofunctional biosynthetic peptidoglycan transglycosylase (EC 2.4.2.-)
71	1587	152	fig|6666666.118250.peg.1587	hypothetical protein	-				0
71	1588	147	fig|6666666.118250.peg.1588	hypothetical protein	-				0
71	1589	172	fig|6666666.118250.peg.1589	Conserved protein	-				0
71	1590	314	fig|6666666.118250.peg.1590	hypothetical protein	-				0
71	1591	444	fig|6666666.118250.peg.1591	Phosphoribosylamine--glycine ligase (EC 6.3.4.13)	bi	1	1166	fig|242619.1.peg.1166	46.21	Phosphoribosylamine--glycine ligase (EC 6.3.4.13)
71	1592	533	fig|6666666.118250.peg.1592	Predicted cobalt transporter in Bacteroides_Porphyromonas	uni	1	1210	fig|242619.1.peg.1210	30.77	Predicted cobalt transporter in Bacteroides_Porphyromonas
71	1593	532	fig|6666666.118250.peg.1593	Predicted cobalt transporter in Bacteroides_Porphyromonas	bi	1	1210	fig|242619.1.peg.1210	32.96	Predicted cobalt transporter in Bacteroides_Porphyromonas
71	1594	1094	fig|6666666.118250.peg.1594	putative Tricorn-like protease	-				0
71	1595	423	fig|6666666.118250.peg.1595	Mu-like prophage protein gp29	-				0
71	1596	280	fig|6666666.118250.peg.1596	DNA adenine methylase( EC:2.1.1.72 )	-				0
71	1597	116	fig|6666666.118250.peg.1597	hypothetical protein	bi	1	625	fig|242619.1.peg.625	43.69	hypothetical protein
72	1598	547	fig|6666666.118250.peg.1598	Sensory box histidine kinase/response regulator	bi	1	1538	fig|242619.1.peg.1538	37.84	DNA-binding response regulator/sensor histidine kinase
72	1599	212	fig|6666666.118250.peg.1599	Putative threonine efflux protein	bi	1	1187	fig|242619.1.peg.1187	34.62	amino acid exporter, putative
72	1600	232	fig|6666666.118250.peg.1600	N-Acetylneuraminate cytidylyltransferase (EC 2.7.7.43)	-				0
72	1601	175	fig|6666666.118250.peg.1601	Methylated-DNA--protein-cysteine methyltransferase (EC 2.1.1.63)	bi	1	422	fig|242619.1.peg.422	38.75	Methylated-DNA--protein-cysteine methyltransferase (EC 2.1.1.63)
72	1602	166	fig|6666666.118250.peg.1602	thioesterase family protein	bi	1	1016	fig|242619.1.peg.1016	43.05	thioesterase family protein
72	1603	385	fig|6666666.118250.peg.1603	low affinity penicillin binding protein	bi	1	528	fig|242619.1.peg.528	31.63	low affinity penicillin binding protein
72	1604	255	fig|6666666.118250.peg.1604	Cytidylate kinase (EC 2.7.4.25)	bi	1	529	fig|242619.1.peg.529	45.64	Cytidylate kinase (EC 2.7.4.14)
72	1605	307	fig|6666666.118250.peg.1605	4-hydroxy-3-methylbut-2-enyl diphosphate reductase (EC 1.17.1.2)	bi	1	530	fig|242619.1.peg.530	48.95	4-hydroxy-3-methylbut-2-enyl diphosphate reductase (EC 1.17.1.2)
72	1606	329	fig|6666666.118250.peg.1606	Mannose-6-phosphate isomerase (EC 5.3.1.8)	bi	1	406	fig|242619.1.peg.406	36.74	Mannose-6-phosphate isomerase (EC 5.3.1.8)
72	1607	377	fig|6666666.118250.peg.1607	tRNA-guanine transglycosylase (EC 2.4.2.29)	bi	1	436	fig|242619.1.peg.436	58.78	tRNA-guanine transglycosylase (EC 2.4.2.29)
72	1608	364	fig|6666666.118250.peg.1608	membrane protein, putative	bi	1	437	fig|242619.1.peg.437	49.03	membrane protein, putative
72	1609	42	fig|6666666.118250.peg.1609	hypothetical protein	-				0
72	1610	720	fig|6666666.118250.peg.1610	Dipeptidyl peptidase IV	bi	1	439	fig|242619.1.peg.439	41.94	dipeptidyl aminopeptidase IV
72	1611	52	fig|6666666.118250.peg.1611	hypothetical protein	-				0
72	1612	611	fig|6666666.118250.peg.1612	Methyl-accepting chemotaxis protein	-				0
72	1613	38	fig|6666666.118250.peg.1613	hypothetical protein	-				0
73	1614	65	fig|6666666.118250.peg.1614	hypothetical protein	-				0
73	1615	125	fig|6666666.118250.peg.1615	Ribosome-binding factor A	bi	1	800	fig|242619.1.peg.800	51.38	Ribosome-binding factor A
73	1616	261	fig|6666666.118250.peg.1616	Glycosyltransferase	-				0
73	1617	215	fig|6666666.118250.peg.1617	Recombination protein RecR	bi	1	1080	fig|242619.1.peg.1080	47.45	Recombination protein RecR
73	1618	265	fig|6666666.118250.peg.1618	TPR Domain containing protein	bi	1	849	fig|242619.1.peg.849	28.18	TPR domain protein
73	1619	696	fig|6666666.118250.peg.1619	Two-component hybrid sensor and regulator	-				0
73	1620	369	fig|6666666.118250.peg.1620	HNH endonuclease	-				0
73	1621	335	fig|6666666.118250.peg.1621	methyltransferase (ssoIM)	-				0
73	1622	907	fig|6666666.118250.peg.1622	Pyruvate,phosphate dikinase (EC 2.7.9.1)	bi	1	879	fig|242619.1.peg.879	67.33	Pyruvate,phosphate dikinase (EC 2.7.9.1)
73	1623	535	fig|6666666.118250.peg.1623	Replicative DNA helicase (EC 3.6.1.-)	bi	1	1069	fig|242619.1.peg.1069	45.99	Replicative DNA helicase (EC 3.6.1.-)
73	1624	239	fig|6666666.118250.peg.1624	Similar to tRNA pseudouridine synthase C, group TruC1	-				0
73	1625	43	fig|6666666.118250.peg.1625	hypothetical protein	-				0
73	1626	272	fig|6666666.118250.peg.1626	3-methyl-2-oxobutanoate hydroxymethyltransferase (EC 2.1.2.11)	bi	1	516	fig|242619.1.peg.516	72.45	3-methyl-2-oxobutanoate hydroxymethyltransferase (EC 2.1.2.11)
73	1627	128	fig|6666666.118250.peg.1627	hypothetical protein	-				0
73	1628	43	fig|6666666.118250.peg.1628	hypothetical protein	-				0
73	1629	131	fig|6666666.118250.peg.1629	FIG170317: hypothetical protein	-				0
73	1630	135	fig|6666666.118250.peg.1630	putative stress-induced protein OsmC	-				0
74	1631	203	fig|6666666.118250.peg.1631	hypothetical protein	-				0
74	1632	465	fig|6666666.118250.peg.1632	Dihydrolipoamide dehydrogenase of branched-chain alpha-keto acid dehydrogenase (EC 1.8.1.4) / Dihydrolipoamide dehydrogenase (EC 1.8.1.4)	bi	1	704	fig|242619.1.peg.704	35.14	Dihydrolipoamide dehydrogenase (EC 1.8.1.4)
74	1633	302	fig|6666666.118250.peg.1633	Dihydropteroate synthase (EC 2.5.1.15)	bi	1	1361	fig|242619.1.peg.1361	47.79	Dihydropteroate synthase (EC 2.5.1.15)
74	1634	55	fig|6666666.118250.peg.1634	hypothetical protein	-				0
74	1635	262	fig|6666666.118250.peg.1635	Diadenylate cyclase spyDAC; Bacterial checkpoint controller DisA with nucleotide-binding domain	bi	1	1360	fig|242619.1.peg.1360	40.8	ABC transporter, permease protein YbbP clustered with maltose/maltodextrin transporter / Tlr1762 protein
74	1636	402	fig|6666666.118250.peg.1636	Nicotinate phosphoribosyltransferase (EC 2.4.2.11)	bi	1	49	fig|242619.1.peg.49	41	Nicotinate phosphoribosyltransferase (EC 2.4.2.11)
74	1637	441	fig|6666666.118250.peg.1637	Aspartokinase (EC 2.7.2.4)	bi	1	1878	fig|242619.1.peg.1878	26.35	Aspartokinase (EC 2.7.2.4)
74	1638	428	fig|6666666.118250.peg.1638	Error-prone, lesion bypass DNA polymerase V (UmuC)	bi	1	1147	fig|242619.1.peg.1147	43.36	Error-prone repair protein UmuC
74	1639	189	fig|6666666.118250.peg.1639	Flavodoxin	bi	1	971	fig|242619.1.peg.971	30.91	flavodoxin, putative
74	1640	347	fig|6666666.118250.peg.1640	UDP-3-O-[3-hydroxymyristoyl] glucosamine N-acyltransferase (EC 2.3.1.191)	bi	1	63	fig|242619.1.peg.63	51.34	UDP-3-O-[3-hydroxymyristoyl] glucosamine N-acyltransferase (EC 2.3.1.-)
74	1641	295	fig|6666666.118250.peg.1641	hypothetical protein	-				0
74	1642	810	fig|6666666.118250.peg.1642	TonB-dependent receptor	uni	1	586	fig|242619.1.peg.586	25.24	TonB-dependent receptor
74	1643	41	fig|6666666.118250.peg.1643	hypothetical protein	-				0
74	1644	136	fig|6666666.118250.peg.1644	Zinc uptake regulation protein ZUR	-				0
74	1645	258	fig|6666666.118250.peg.1645	FIG00403149: hypothetical protein	-				0
74	1646	265	fig|6666666.118250.peg.1646	DNA-cytosine methyltransferase (EC 2.1.1.37)	-				0
74	1647	61	fig|6666666.118250.peg.1647	hypothetical protein	-				0
74	1648	357	fig|6666666.118250.peg.1648	Flagellar motor rotation protein MotB	uni	1	1759	fig|242619.1.peg.1759	27.13	lipoprotein PG3
74	1649	418	fig|6666666.118250.peg.1649	FIG008208: hypothetical protein	bi	1	1102	fig|242619.1.peg.1102	69.88	hypothetical protein
74	1650	304	fig|6666666.118250.peg.1650	D-3-phosphoglycerate dehydrogenase (EC 1.1.1.95)	bi	1	1101	fig|242619.1.peg.1101	63.07	D-3-phosphoglycerate dehydrogenase (EC 1.1.1.95)
74	1651	357	fig|6666666.118250.peg.1651	Phosphoserine aminotransferase (EC 2.6.1.52)	bi	1	1100	fig|242619.1.peg.1100	60	Phosphoserine aminotransferase (EC 2.6.1.52)
74	1652	270	fig|6666666.118250.peg.1652	hypothetical protein	bi	1	73	fig|242619.1.peg.73	27.19	hypothetical protein
74	1653	988	fig|6666666.118250.peg.1653	surface proteins containing Ig-like domains-like	bi	1	1898	fig|242619.1.peg.1898	27.09	hypothetical protein
74	1654	46	fig|6666666.118250.peg.1654	hypothetical protein	-				0
74	1655	212	fig|6666666.118250.peg.1655	Mobile element protein	bi	1	1156	fig|242619.1.peg.1156	30.36	ISPg2, transposase
74	1656	455	fig|6666666.118250.peg.1656	Lipoprotein, putative	uni	1	362	fig|242619.1.peg.362	24.58	lipoprotein, putative
74	1657	147	fig|6666666.118250.peg.1657	6-carboxytetrahydropterin synthase (EC 4.1.2.50) @ Queuosine biosynthesis QueD, PTPS-I	bi	1	913	fig|242619.1.peg.913	27.69	Queuosine biosynthesis QueD, PTPS-I
74	1658	925	fig|6666666.118250.peg.1658	Calcium-transporting ATPase	bi	1	814	fig|242619.1.peg.814	53.19	calcium-transporting ATPase
74	1659	218	fig|6666666.118250.peg.1659	hypothetical protein	-				0
74	1660	740	fig|6666666.118250.peg.1660	hypothetical protein	uni	1	870	fig|242619.1.peg.870	23.32	putative TonB-dependent receptor
74	1661	363	fig|6666666.118250.peg.1661	hypothetical protein	-				0
74	1662	141	fig|6666666.118250.peg.1662	hypothetical protein	-				0
74	1663	152	fig|6666666.118250.peg.1663	hypothetical protein	-				0
74	1664	153	fig|6666666.118250.peg.1664	hypothetical protein	-				0
74	1665	81	fig|6666666.118250.peg.1665	hypothetical protein	-				0
74	1666	240	fig|6666666.118250.peg.1666	hypothetical protein	-				0
74	1667	347	fig|6666666.118250.peg.1667	hypothetical protein	-				0
74	1668	236	fig|6666666.118250.peg.1668	DNA repair protein RadC	bi	1	779	fig|242619.1.peg.779	38.97	DNA repair protein RadC
74	1669	331	fig|6666666.118250.peg.1669	Tryptophanyl-tRNA synthetase (EC 6.1.1.2)	bi	1	1787	fig|242619.1.peg.1787	61.96	Tryptophanyl-tRNA synthetase (EC 6.1.1.2) # type 2
74	1670	272	fig|6666666.118250.peg.1670	Rare lipoprotein A precursor	-				0
74	1671	200	fig|6666666.118250.peg.1671	hypothetical protein	-				0
75	1672	43	fig|6666666.118250.peg.1672	hypothetical protein	-				0
76	1673	52	fig|6666666.118250.peg.1673	hypothetical protein	-				0
76	1674	870	fig|6666666.118250.peg.1674	hypothetical protein	-				0
76	1675	461	fig|6666666.118250.peg.1675	hypothetical protein	-				0
76	1676	458	fig|6666666.118250.peg.1676	Multi antimicrobial extrusion protein (Na(+)/drug antiporter), MATE family of MDR efflux pumps	bi	1	969	fig|242619.1.peg.969	41.27	MATE efflux family protein
76	1677	224	fig|6666666.118250.peg.1677	hypothetical protein	-				0
76	1678	436	fig|6666666.118250.peg.1678	Tyrosyl-tRNA synthetase (EC 6.1.1.1)	bi	1	226	fig|242619.1.peg.226	65.35	Tyrosyl-tRNA synthetase (EC 6.1.1.1) ## cluster 1
76	1679	213	fig|6666666.118250.peg.1679	hypothetical protein	bi	1	1712	fig|242619.1.peg.1712	34.36	hypothetical protein
76	1680	118	fig|6666666.118250.peg.1680	hypothetical protein	-				0
76	1681	316	fig|6666666.118250.peg.1681	Phosphoribosylaminoimidazole-succinocarboxamide synthase (EC 6.3.2.6)	bi	1	844	fig|242619.1.peg.844	66.35	Phosphoribosylaminoimidazole-succinocarboxamide synthase (EC 6.3.2.6)
76	1682	329	fig|6666666.118250.peg.1682	Phosphate starvation-inducible protein PhoH, predicted ATPase	bi	1	843	fig|242619.1.peg.843	46.15	Phosphate starvation-inducible protein PhoH, predicted ATPase
76	1683	153	fig|6666666.118250.peg.1683	hypothetical protein	bi	1	1050	fig|242619.1.peg.1050	33.12	hypothetical protein
76	1684	270	fig|6666666.118250.peg.1684	Ribosomal large subunit pseudouridine synthase B (EC 4.2.1.70)	-				0
76	1685	94	fig|6666666.118250.peg.1685	hypothetical protein	-				0
76	1686	91	fig|6666666.118250.peg.1686	hypothetical protein	-				0
77	1687	325	fig|6666666.118250.peg.1687	Octaprenyl diphosphate synthase (EC 2.5.1.90) / Dimethylallyltransferase (EC 2.5.1.1) / (2E,6E)-farnesyl diphosphate synthase (EC 2.5.1.10) / Geranylgeranyl diphosphate synthase (EC 2.5.1.29)	bi	1	1711	fig|242619.1.peg.1711	38.08	polyprenyl synthetase
77	1688	184	fig|6666666.118250.peg.1688	hypothetical protein	-				0
77	1689	131	fig|6666666.118250.peg.1689	Dihydroneopterin aldolase (EC 4.1.2.25)	bi	1	1793	fig|242619.1.peg.1793	45.05	Dihydroneopterin aldolase (EC 4.1.2.25)
77	1690	264	fig|6666666.118250.peg.1690	Nucleoside triphosphate pyrophosphohydrolase MazG (EC 3.6.1.8)	bi	1	1456	fig|242619.1.peg.1456	46.88	Nucleoside triphosphate pyrophosphohydrolase MazG
77	1691	238	fig|6666666.118250.peg.1691	Uridine monophosphate kinase (EC 2.7.4.22)	bi	1	1628	fig|242619.1.peg.1628	55.79	Uridylate kinase (EC 2.7.4.-)
77	1692	187	fig|6666666.118250.peg.1692	Ribosome recycling factor	bi	1	1627	fig|242619.1.peg.1627	56.07	Ribosome recycling factor
77	1693	269	fig|6666666.118250.peg.1693	Menaquinone via futalosine step 1	-				0
77	1694	319	fig|6666666.118250.peg.1694	Magnesium and cobalt transport protein CorA	bi	1	628	fig|242619.1.peg.628	25.17	Magnesium and cobalt transport protein corA
77	1695	279	fig|6666666.118250.peg.1695	Putative membrane-bound ClpP-class protease associated with aq_911	-				0
77	1696	161	fig|6666666.118250.peg.1696	Phosphopantetheine adenylyltransferase (EC 2.7.7.3)	bi	1	320	fig|242619.1.peg.320	47.95	Phosphopantetheine adenylyltransferase (EC 2.7.7.3)
77	1697	481	fig|6666666.118250.peg.1697	hypothetical protein	-				0
77	1698	264	fig|6666666.118250.peg.1698	Chromosome (plasmid) partitioning protein ParA	bi	1	125	fig|242619.1.peg.125	59.77	Chromosome (plasmid) partitioning protein ParA / Sporulation initiation inhibitor protein Soj
77	1699	337	fig|6666666.118250.peg.1699	Chromosome (plasmid) partitioning protein ParB	bi	1	124	fig|242619.1.peg.124	36.05	Chromosome (plasmid) partitioning protein ParB / Stage 0 sporulation protein J
77	1700	351	fig|6666666.118250.peg.1700	hypothetical protein	bi	1	123	fig|242619.1.peg.123	35.21	hypothetical protein
77	1701	436	fig|6666666.118250.peg.1701	Membrane-bound lytic murein transglycosylase D precursor (EC 3.2.1.-)	bi	1	122	fig|242619.1.peg.122	40.66	Membrane-bound lytic murein transglycosylase D precursor (EC 3.2.1.-)
77	1702	553	fig|6666666.118250.peg.1702	putative periplasmic protein	bi	1	1026	fig|242619.1.peg.1026	27.6	putative periplasmic protein
77	1703	386	fig|6666666.118250.peg.1703	putative periplasmic protein	bi	1	1025	fig|242619.1.peg.1025	23.41	Putative periplasmic protein
77	1704	509	fig|6666666.118250.peg.1704	Probable poly(beta-D-mannuronate) O-acetylase (EC 2.3.1.-)	bi	1	1024	fig|242619.1.peg.1024	45.37	Probable poly(beta-D-mannuronate) O-acetylase (EC 2.3.1.-)
77	1705	767	fig|6666666.118250.peg.1705	Two-component hybrid sensor and regulator	-				0
77	1706	474	fig|6666666.118250.peg.1706	hypothetical protein	-				0
77	1707	226	fig|6666666.118250.peg.1707	Uracil-DNA glycosylase, family 1	bi	1	208	fig|242619.1.peg.208	48.62	Uracil-DNA glycosylase, family 1
77	1708	166	fig|6666666.118250.peg.1708	2-C-methyl-D-erythritol 2,4-cyclodiphosphate synthase (EC 4.6.1.12)	bi	1	25	fig|242619.1.peg.25	57.14	2-C-methyl-D-erythritol 2,4-cyclodiphosphate synthase (EC 4.6.1.12)
77	1709	426	fig|6666666.118250.peg.1709	FIG00937255: hypothetical protein	bi	1	24	fig|242619.1.peg.24	43	hypothetical protein
77	1710	223	fig|6666666.118250.peg.1710	hypothetical protein	-				0
77	1711	2046	fig|6666666.118250.peg.1711	Chitinase (EC 3.2.1.14)	-				0
77	1712	49	fig|6666666.118250.peg.1712	hypothetical protein	-				0
77	1713	677	fig|6666666.118250.peg.1713	Excinuclease ABC subunit B	bi	1	328	fig|242619.1.peg.328	62.8	Excinuclease ABC subunit B
77	1714	688	fig|6666666.118250.peg.1714	Outer membrane vitamin B12 receptor BtuB	-				0
77	1715	393	fig|6666666.118250.peg.1715	putative cell surface protein	-				0
77	1716	377	fig|6666666.118250.peg.1716	hypothetical protein	bi	1	1781	fig|242619.1.peg.1781	25.13	hypothetical protein
77	1717	474	fig|6666666.118250.peg.1717	GTPase and tRNA-U34 5-formylation enzyme TrmE	uni	1	1837	fig|242619.1.peg.1837	45.9	GTP-binding protein Era
77	1718	200	fig|6666666.118250.peg.1718	FIG036016: hypothetical protein	bi	1	1117	fig|242619.1.peg.1117	32.47	hypothetical protein
77	1719	293	fig|6666666.118250.peg.1719	hypothetical protein	-				0
77	1720	180	fig|6666666.118250.peg.1720	16S rRNA (guanine(966)-N(2))-methyltransferase (EC 2.1.1.171) ## SSU rRNA m(2)G966	bi	1	1115	fig|242619.1.peg.1115	34.83	Methyltransferase (EC 2.1.1.-)
77	1721	256	fig|6666666.118250.peg.1721	Ferric siderophore transport system, periplasmic binding protein TonB	-				0
77	1722	296	fig|6666666.118250.peg.1722	FIG028593: membrane protein	-				0
77	1723	306	fig|6666666.118250.peg.1723	4-hydroxy-tetrahydrodipicolinate synthase (EC 4.3.3.7)	bi	1	1757	fig|242619.1.peg.1757	45.02	Dihydrodipicolinate synthase (EC 4.2.1.52)
77	1724	173	fig|6666666.118250.peg.1724	hypothetical protein	-				0
77	1725	638	fig|6666666.118250.peg.1725	DNA ligase (EC 6.5.1.2)	bi	1	1078	fig|242619.1.peg.1078	44.41	DNA ligase (EC 6.5.1.2)
77	1726	49	fig|6666666.118250.peg.1726	hypothetical protein	-				0
77	1727	1266	fig|6666666.118250.peg.1727	hypothetical protein	bi	1	23	fig|242619.1.peg.23	27	hypothetical protein
77	1728	58	fig|6666666.118250.peg.1728	hypothetical protein	-				0
77	1729	96	fig|6666666.118250.peg.1729	Virulence-associated protein D	-				0
77	1730	260	fig|6666666.118250.peg.1730	Putative cytoplasmic protein	-				0
77	1731	1785	fig|6666666.118250.peg.1731	Alkaline protease precursor (EC 3.4.21.-)	-				0
77	1732	1079	fig|6666666.118250.peg.1732	hypothetical protein	-				0
77	1733	368	fig|6666666.118250.peg.1733	hypothetical protein	-				0
77	1734	258	fig|6666666.118250.peg.1734	Putative cytoplasmic protein	-				0
77	1735	919	fig|6666666.118250.peg.1735	DNA polymerase I (EC 2.7.7.7)	bi	1	1536	fig|242619.1.peg.1536	41.94	DNA polymerase I (EC 2.7.7.7)
77	1736	166	fig|6666666.118250.peg.1736	Pyridoxamine 5'-phosphate oxidase (EC 1.4.3.5)	bi	1	1206	fig|242619.1.peg.1206	28.81	nitroimidazole resistance protein, putative
77	1737	38	fig|6666666.118250.peg.1737	hypothetical protein	-				0
77	1738	82	fig|6666666.118250.peg.1738	hypothetical protein	-				0
77	1739	990	fig|6666666.118250.peg.1739	hypothetical protein	-				0
77	1740	241	fig|6666666.118250.peg.1740	Chitinase (EC 3.2.1.14)	bi	1	552	fig|242619.1.peg.552	22.95	hypothetical protein
77	1741	227	fig|6666666.118250.peg.1741	hypothetical protein	-				0
77	1742	53	fig|6666666.118250.peg.1742	hypothetical protein	-				0
77	1743	481	fig|6666666.118250.peg.1743	RecD-like DNA helicase Atu2026	bi	1	1118	fig|242619.1.peg.1118	37.26	helicase, putative
77	1744	600	fig|6666666.118250.peg.1744	Late competence protein ComEC, DNA transport	bi	1	1365	fig|242619.1.peg.1365	30.84	ComEC/Rec2-related protein
77	1745	173	fig|6666666.118250.peg.1745	Peptide deformylase (EC 3.5.1.88)	bi	1	1885	fig|242619.1.peg.1885	53.29	Peptide deformylase (EC 3.5.1.88)
77	1746	144	fig|6666666.118250.peg.1746	Putative Holliday junction resolvase YqgF	bi	1	1886	fig|242619.1.peg.1886	52.99	putative endonuclease
77	1747	501	fig|6666666.118250.peg.1747	Histidine ammonia-lyase (EC 4.3.1.3)	bi	1	280	fig|242619.1.peg.280	64.75	Histidine ammonia-lyase (EC 4.3.1.3)
77	1748	463	fig|6666666.118250.peg.1748	Histidyl-tRNA synthetase (EC 6.1.1.21)	bi	1	1765	fig|242619.1.peg.1765	49.44	Histidyl-tRNA synthetase (EC 6.1.1.21)
77	1749	423	fig|6666666.118250.peg.1749	C-terminal domain of CinA type S	bi	1	1474	fig|242619.1.peg.1474	40.54	Similar to C-terminal domain of competence/damage-inducible protein CinA
77	1750	282	fig|6666666.118250.peg.1750	2-Keto-3-deoxy-D-manno-octulosonate-8-phosphate synthase (EC 2.5.1.55)	bi	1	1489	fig|242619.1.peg.1489	62.18	2-Keto-3-deoxy-D-manno-octulosonate-8-phosphate synthase (EC 2.5.1.55)
77	1751	397	fig|6666666.118250.peg.1751	ATPase, AAA family	bi	1	956	fig|242619.1.peg.956	56.63	ATPase, AAA family
77	1752	782	fig|6666666.118250.peg.1752	Methyl-accepting chemotaxis protein	-				0
77	1753	54	fig|6666666.118250.peg.1753	Ferredoxin	bi	1	1217	fig|242619.1.peg.1217	66.04	4Fe-4S ferredoxin, iron-sulfur binding
78	1754	49	fig|6666666.118250.peg.1754	hypothetical protein	-				0
79	1755	80	fig|6666666.118250.peg.1755	hypothetical protein	-				0
79	1756	78	fig|6666666.118250.peg.1756	SSU ribosomal protein S12p (S23e)	bi	1	1665	fig|242619.1.peg.1665	86.67	SSU ribosomal protein S12p (S23e)
79	1757	159	fig|6666666.118250.peg.1757	SSU ribosomal protein S7p (S5e)	bi	1	1664	fig|242619.1.peg.1664	66.46	SSU ribosomal protein S7p (S5e)
79	1758	43	fig|6666666.118250.peg.1758	hypothetical protein	-				0
79	1759	705	fig|6666666.118250.peg.1759	Translation elongation factor G	bi	1	1663	fig|242619.1.peg.1663	66.57	Translation elongation factor G
79	1760	102	fig|6666666.118250.peg.1760	SSU ribosomal protein S10p (S20e)	bi	1	1662	fig|242619.1.peg.1662	82.18	SSU ribosomal protein S10p (S20e)
79	1761	195	fig|6666666.118250.peg.1761	LSU ribosomal protein L3p (L3e)	bi	1	1661	fig|242619.1.peg.1661	71.13	LSU ribosomal protein L3p (L3e)
79	1762	196	fig|6666666.118250.peg.1762	LSU ribosomal protein L4p (L1e)	bi	1	1660	fig|242619.1.peg.1660	66.32	LSU ribosomal protein L4p (L1e)
79	1763	101	fig|6666666.118250.peg.1763	LSU ribosomal protein L23p (L23Ae)	bi	1	1659	fig|242619.1.peg.1659	62.11	LSU ribosomal protein L23p (L23Ae)
79	1764	277	fig|6666666.118250.peg.1764	LSU ribosomal protein L2p (L8e)	bi	1	1658	fig|242619.1.peg.1658	67.4	LSU ribosomal protein L2p (L8e)
79	1765	68	fig|6666666.118250.peg.1765	SSU ribosomal protein S19p (S15e)	bi	1	1657	fig|242619.1.peg.1657	88.06	SSU ribosomal protein S19p (S15e)
79	1766	163	fig|6666666.118250.peg.1766	LSU ribosomal protein L22p (L17e)	bi	1	1656	fig|242619.1.peg.1656	55.14	LSU ribosomal protein L22p (L17e)
79	1767	259	fig|6666666.118250.peg.1767	SSU ribosomal protein S3p (S3e)	bi	1	1655	fig|242619.1.peg.1655	67.41	SSU ribosomal protein S3p (S3e)
79	1768	124	fig|6666666.118250.peg.1768	LSU ribosomal protein L16p (L10e)	bi	1	1654	fig|242619.1.peg.1654	79.34	LSU ribosomal protein L16p (L10e)
79	1769	66	fig|6666666.118250.peg.1769	LSU ribosomal protein L29p (L35e)	bi	1	1653	fig|242619.1.peg.1653	42.86	LSU ribosomal protein L29p (L35e)
79	1770	90	fig|6666666.118250.peg.1770	SSU ribosomal protein S17p (S11e)	bi	1	1652	fig|242619.1.peg.1652	78.05	SSU ribosomal protein S17p (S11e)
79	1771	122	fig|6666666.118250.peg.1771	LSU ribosomal protein L14p (L23e)	bi	1	1651	fig|242619.1.peg.1651	77.69	LSU ribosomal protein L14p (L23e)
79	1772	107	fig|6666666.118250.peg.1772	LSU ribosomal protein L24p (L26e)	bi	1	1650	fig|242619.1.peg.1650	65.09	LSU ribosomal protein L24p (L26e)
79	1773	186	fig|6666666.118250.peg.1773	LSU ribosomal protein L5p (L11e)	bi	1	1649	fig|242619.1.peg.1649	64.13	LSU ribosomal protein L5p (L11e)
79	1774	90	fig|6666666.118250.peg.1774	SSU ribosomal protein S14p (S29e) @ SSU ribosomal protein S14p (S29e), zinc-independent	bi	1	1648	fig|242619.1.peg.1648	79.78	SSU ribosomal protein S14p (S29e) ## Zinc-independent
79	1775	133	fig|6666666.118250.peg.1775	SSU ribosomal protein S8p (S15Ae)	bi	1	1647	fig|242619.1.peg.1647	66.41	SSU ribosomal protein S8p (S15Ae)
79	1776	186	fig|6666666.118250.peg.1776	LSU ribosomal protein L6p (L9e)	bi	1	1646	fig|242619.1.peg.1646	58.79	LSU ribosomal protein L6p (L9e)
79	1777	92	fig|6666666.118250.peg.1777	LSU ribosomal protein L18p (L5e)	bi	1	1645	fig|242619.1.peg.1645	58.06	LSU ribosomal protein L18p (L5e)
79	1778	173	fig|6666666.118250.peg.1778	SSU ribosomal protein S5p (S2e)	bi	1	1644	fig|242619.1.peg.1644	71.69	SSU ribosomal protein S5p (S2e)
79	1779	60	fig|6666666.118250.peg.1779	LSU ribosomal protein L30p (L7e)	bi	1	1643	fig|242619.1.peg.1643	48.15	LSU ribosomal protein L30p (L7e)
79	1780	95	fig|6666666.118250.peg.1780	LSU ribosomal protein L15p (L27Ae)	bi	1	1642	fig|242619.1.peg.1642	46.67	LSU ribosomal protein L15p (L27Ae)
79	1781	442	fig|6666666.118250.peg.1781	Preprotein translocase secY subunit (TC 3.A.5.1.1)	bi	1	1641	fig|242619.1.peg.1641	67.05	Preprotein translocase secY subunit (TC 3.A.5.1.1)
79	1782	263	fig|6666666.118250.peg.1782	Methionine aminopeptidase (EC 3.4.11.18)	bi	1	1640	fig|242619.1.peg.1640	60.7	Methionine aminopeptidase (EC 3.4.11.18)
79	1783	212	fig|6666666.118250.peg.1783	hypothetical protein	-				0
79	1784	93	fig|6666666.118250.peg.1784	SSU ribosomal protein S13p (S18e)	bi	1	1637	fig|242619.1.peg.1637	77.17	SSU ribosomal protein S13p (S18e)
79	1785	203	fig|6666666.118250.peg.1785	SSU ribosomal protein S4p (S9e)	bi	1	1635	fig|242619.1.peg.1635	70.79	SSU ribosomal protein S4p (S9e)
79	1786	333	fig|6666666.118250.peg.1786	DNA-directed RNA polymerase alpha subunit (EC 2.7.7.6)	bi	1	1634	fig|242619.1.peg.1634	61.56	DNA-directed RNA polymerase alpha subunit (EC 2.7.7.6)
79	1787	178	fig|6666666.118250.peg.1787	LSU ribosomal protein L17p	bi	1	1633	fig|242619.1.peg.1633	59.15	LSU ribosomal protein L17p
79	1788	430	fig|6666666.118250.peg.1788	Enolase (EC 4.2.1.11)	bi	1	1563	fig|242619.1.peg.1563	61.24	Enolase (EC 4.2.1.11)
79	1789	305	fig|6666666.118250.peg.1789	hypothetical protein	-				0
79	1790	464	fig|6666666.118250.peg.1790	Signal peptidase I (EC 3.4.21.89)	bi	1	1714	fig|242619.1.peg.1714	43.91	Signal peptidase I (EC 3.4.21.89)
79	1791	760	fig|6666666.118250.peg.1791	FIG003033: Helicase domain protein	-				0
79	1792	445	fig|6666666.118250.peg.1792	probable ATP /GTP binding protein	-				0
79	1793	436	fig|6666666.118250.peg.1793	hypothetical protein	-				0
79	1794	732	fig|6666666.118250.peg.1794	ATP-dependent DNA helicase RecQ	bi	1	359	fig|242619.1.peg.359	59.28	ATP-dependent DNA helicase RecQ
79	1795	46	fig|6666666.118250.peg.1795	hypothetical protein	-				0
79	1796	379	fig|6666666.118250.peg.1796	Methyl-accepting chemotaxis protein	-				0
79	1797	382	fig|6666666.118250.peg.1797	Methyl-accepting chemotaxis protein	-				0
79	1798	765	fig|6666666.118250.peg.1798	3'-to-5' exoribonuclease RNase R	bi	1	1470	fig|242619.1.peg.1470	46.22	3'-to-5' exoribonuclease RNase R
79	1799	111	fig|6666666.118250.peg.1799	LSU ribosomal protein L20p	bi	1	854	fig|242619.1.peg.854	63.64	LSU ribosomal protein L20p
79	1800	62	fig|6666666.118250.peg.1800	LSU ribosomal protein L35p	bi	1	855	fig|242619.1.peg.855	52.54	LSU ribosomal protein L35p
79	1801	188	fig|6666666.118250.peg.1801	Translation initiation factor 3	bi	1	856	fig|242619.1.peg.856	67.11	Translation initiation factor 3
79	1802	626	fig|6666666.118250.peg.1802	Threonyl-tRNA synthetase (EC 6.1.1.3)	bi	1	857	fig|242619.1.peg.857	68.12	Threonyl-tRNA synthetase (EC 6.1.1.3)
80	1803	754	fig|6666666.118250.peg.1803	FIG00403185: hypothetical protein	bi	1	427	fig|242619.1.peg.427	46.73	hypothetical protein
80	1804	651	fig|6666666.118250.peg.1804	DNA primase (EC 2.7.7.-)	bi	1	1554	fig|242619.1.peg.1554	39.81	DNA primase (EC 2.7.7.-)
80	1805	41	fig|6666666.118250.peg.1805	hypothetical protein	-				0
80	1806	261	fig|6666666.118250.peg.1806	1-acyl-sn-glycerol-3-phosphate acyltransferase (EC 2.3.1.51)	bi	1	1074	fig|242619.1.peg.1074	36.08	1-acyl-sn-glycerol-3-phosphate acyltransferase (EC 2.3.1.51)
80	1807	54	fig|6666666.118250.peg.1807	hypothetical protein	-				0
80	1808	134	fig|6666666.118250.peg.1808	HIT family protein	bi	1	1444	fig|242619.1.peg.1444	53.12	HIT family protein
80	1809	158	fig|6666666.118250.peg.1809	Transcription elongation factor GreA	bi	1	1445	fig|242619.1.peg.1445	56	Transcription elongation factor GreA
80	1810	295	fig|6666666.118250.peg.1810	Uncharacterized protein MJ0202	-				0
80	1811	680	fig|6666666.118250.peg.1811	Methionyl-tRNA synthetase (EC 6.1.1.10)	bi	1	150	fig|242619.1.peg.150	65.05	Methionyl-tRNA synthetase (EC 6.1.1.10)
80	1812	242	fig|6666666.118250.peg.1812	hypothetical protein	-				0
80	1813	334	fig|6666666.118250.peg.1813	Ribosome small subunit-stimulated GTPase EngC	bi	1	1626	fig|242619.1.peg.1626	50.97	Ribosome small subunit-stimulated GTPase EngC
80	1814	929	fig|6666666.118250.peg.1814	hypothetical protein	uni	1	382	fig|242619.1.peg.382	30.07	putative TonB-dependent receptor
80	1815	655	fig|6666666.118250.peg.1815	Peptidase, U32 family	bi	1	662	fig|242619.1.peg.662	48.03	protease
80	1816	314	fig|6666666.118250.peg.1816	tetratricopeptide repeat domain protein	-				0
80	1817	148	fig|6666666.118250.peg.1817	tRNA-specific adenosine-34 deaminase (EC 3.5.4.-)	bi	1	649	fig|242619.1.peg.649	53.57	tRNA-specific adenosine-34 deaminase (EC 3.5.4.-)
80	1818	286	fig|6666666.118250.peg.1818	UspA	-				0
80	1819	476	fig|6666666.118250.peg.1819	tRNA(Ile)-lysidine synthetase (EC 6.3.4.19)	bi	1	1752	fig|242619.1.peg.1752	34.61	tRNA(Ile)-lysidine synthetase
80	1820	258	fig|6666666.118250.peg.1820	Chaperone protein DnaJ	uni	1	1519	fig|242619.1.peg.1519	36.67	Chaperone protein DnaJ
80	1821	197	fig|6666666.118250.peg.1821	Dephospho-CoA kinase (EC 2.7.1.24)	bi	1	419	fig|242619.1.peg.419	33.53	Dephospho-CoA kinase (EC 2.7.1.24)
80	1822	347	fig|6666666.118250.peg.1822	hypothetical protein	bi	1	420	fig|242619.1.peg.420	21.56	hypothetical protein
80	1823	88	fig|6666666.118250.peg.1823	Preprotein translocase subunit YajC (TC 3.A.5.1.1)	bi	1	421	fig|242619.1.peg.421	49.38	Preprotein translocase subunit YajC (TC 3.A.5.1.1)
80	1824	145	fig|6666666.118250.peg.1824	hypothetical protein	-				0
80	1825	320	fig|6666666.118250.peg.1825	Transcription termination protein NusB	bi	1	709	fig|242619.1.peg.709	31.03	Transcription termination protein NusB
80	1826	521	fig|6666666.118250.peg.1826	Di-/tripeptide transporter	bi	1	1785	fig|242619.1.peg.1785	59.2	Di/tripeptide permease DtpT
80	1827	41	fig|6666666.118250.peg.1827	hypothetical protein	-				0
80	1828	552	fig|6666666.118250.peg.1828	methyl-accepting chemotaxis sensory transducer	-				0
80	1829	1063	fig|6666666.118250.peg.1829	Chitinase (EC 3.2.1.14)	-				0
80	1830	500	fig|6666666.118250.peg.1830	Na(+)/H(+) antiporter	bi	1	329	fig|242619.1.peg.329	38.57	sodium/hydrogen antiporter
80	1831	132	fig|6666666.118250.peg.1831	hypothetical protein	-				0
80	1832	889	fig|6666666.118250.peg.1832	FIG00936875: hypothetical protein	bi	1	1205	fig|242619.1.peg.1205	35.78	Organic solvent tolerance protein precursor
80	1833	397	fig|6666666.118250.peg.1833	N-acetylmuramoyl-L-alanine amidase (EC 3.5.1.28)	bi	1	906	fig|242619.1.peg.906	40.16	N-acetylmuramoyl-L-alanine amidase (EC 3.5.1.28)
80	1834	308	fig|6666666.118250.peg.1834	ABC transporter-related permease with MCE domain	bi	1	907	fig|242619.1.peg.907	30.55	ABC-type transport system involved in resistance to organic solvents, periplasmic component
81	1835	618	fig|6666666.118250.peg.1835	Rod shape-determining protein RodA	bi	1	1194	fig|242619.1.peg.1194	43.84	Rod shape-determining protein RodA
81	1836	587	fig|6666666.118250.peg.1836	Aspartyl-tRNA synthetase (EC 6.1.1.12)	bi	1	136	fig|242619.1.peg.136	59.49	Aspartyl-tRNA synthetase (EC 6.1.1.12)
81	1837	38	fig|6666666.118250.peg.1837	hypothetical protein	-				0
81	1838	228	fig|6666666.118250.peg.1838	hypothetical protein	-				0
81	1839	44	fig|6666666.118250.peg.1839	hypothetical protein	-				0
81	1840	240	fig|6666666.118250.peg.1840	Undecaprenyl diphosphate synthase (EC 2.5.1.31)	bi	1	166	fig|242619.1.peg.166	50.88	Undecaprenyl pyrophosphate synthetase (EC 2.5.1.31)
81	1841	829	fig|6666666.118250.peg.1841	Outer membrane protein assembly factor YaeT precursor	bi	1	167	fig|242619.1.peg.167	38.44	Outer membrane protein assembly factor YaeT precursor
81	1842	170	fig|6666666.118250.peg.1842	Outer membrane protein H precursor	bi	1	168	fig|242619.1.peg.168	37.87	Outer membrane protein H precursor
81	1843	187	fig|6666666.118250.peg.1843	Outer membrane protein H precursor	uni	1	169	fig|242619.1.peg.169	28.08	Outer membrane protein H precursor
81	1844	308	fig|6666666.118250.peg.1844	radical activating enzyme	-				0
81	1845	401	fig|6666666.118250.peg.1845	Alpha-amylase (EC 3.2.1.1)	bi	1	1441	fig|242619.1.peg.1441	50.13	Alpha-amylase (EC 3.2.1.1)
81	1846	424	fig|6666666.118250.peg.1846	Poly(glycerol-phosphate) alpha-glucosyltransferase (EC 2.4.1.52)	bi	1	1440	fig|242619.1.peg.1440	49.07	glycosyl transferase, group 1 family protein
81	1847	651	fig|6666666.118250.peg.1847	Putative glycogen debranching enzyme, archaeal type, TIGR01561	bi	1	1439	fig|242619.1.peg.1439	36.71	Putative glycogen debranching enzyme, archaeal type, TIGR01561
81	1848	275	fig|6666666.118250.peg.1848	Glutamate racemase (EC 5.1.1.3)	bi	1	618	fig|242619.1.peg.618	34.53	Glutamate racemase (EC 5.1.1.3)
81	1849	184	fig|6666666.118250.peg.1849	hypothetical protein	-				0
81	1850	293	fig|6666666.118250.peg.1850	hypothetical protein	-				0
81	1851	465	fig|6666666.118250.peg.1851	Na(+)-translocating NADH-quinone reductase subunit A (EC 1.6.5.-)	bi	1	1873	fig|242619.1.peg.1873	42.79	Na(+)-translocating NADH-quinone reductase subunit A (EC 1.6.5.-)
81	1852	389	fig|6666666.118250.peg.1852	Na(+)-translocating NADH-quinone reductase subunit B (EC 1.6.5.-)	bi	1	1872	fig|242619.1.peg.1872	57.91	Na(+)-translocating NADH-quinone reductase subunit B (EC 1.6.5.-)
81	1853	242	fig|6666666.118250.peg.1853	Na(+)-translocating NADH-quinone reductase subunit C (EC 1.6.5.-)	bi	1	1871	fig|242619.1.peg.1871	44.72	Na(+)-translocating NADH-quinone reductase subunit C (EC 1.6.5.-)
81	1854	221	fig|6666666.118250.peg.1854	Na(+)-translocating NADH-quinone reductase subunit D (EC 1.6.5.-)	bi	1	1870	fig|242619.1.peg.1870	62.09	Na(+)-translocating NADH-quinone reductase subunit D (EC 1.6.5.-)
81	1855	215	fig|6666666.118250.peg.1855	Na(+)-translocating NADH-quinone reductase subunit E (EC 1.6.5.-)	bi	1	1869	fig|242619.1.peg.1869	72.28	Na(+)-translocating NADH-quinone reductase subunit E (EC 1.6.5.-)
81	1856	419	fig|6666666.118250.peg.1856	Na(+)-translocating NADH-quinone reductase subunit F (EC 1.6.5.-)	bi	1	1868	fig|242619.1.peg.1868	63.68	Na(+)-translocating NADH-quinone reductase subunit F (EC 1.6.5.-)
81	1857	54	fig|6666666.118250.peg.1857	hypothetical protein	-				0
81	1858	181	fig|6666666.118250.peg.1858	Peptide methionine sulfoxide reductase MsrA (EC 1.8.4.11)	uni	1	1790	fig|242619.1.peg.1790	42.76	Peptide methionine sulfoxide reductase MsrA (EC 1.8.4.11) / Peptide methionine sulfoxide reductase MsrB (EC 1.8.4.12)
81	1859	734	fig|6666666.118250.peg.1859	Dipeptidyl peptidase IV	bi	1	1167	fig|242619.1.peg.1167	50.27	dipeptidyl aminopeptidase IV, putative
81	1860	88	fig|6666666.118250.peg.1860	hypothetical protein	-				0
81	1861	63	fig|6666666.118250.peg.1861	hypothetical protein	-				0
81	1862	742	fig|6666666.118250.peg.1862	Type I restriction-modification system, DNA-methyltransferase subunit M (EC 2.1.1.72)	-				0
81	1863	1035	fig|6666666.118250.peg.1863	Type I restriction-modification system, restriction subunit R (EC 3.1.21.3)	-				0
81	1864	450	fig|6666666.118250.peg.1864	Multi antimicrobial extrusion protein (Na(+)/drug antiporter), MATE family of MDR efflux pumps	bi	1	1405	fig|242619.1.peg.1405	26.67	DNA-damage-inducible protein F
81	1865	659	fig|6666666.118250.peg.1865	DNA gyrase subunit B (EC 5.99.1.3)	bi	1	1455	fig|242619.1.peg.1455	68.61	DNA gyrase subunit B (EC 5.99.1.3)
81	1866	100	fig|6666666.118250.peg.1866	DNA cytosine methylase	-				0
81	1867	135	fig|6666666.118250.peg.1867	hypothetical protein	-				0
82	1868	73	fig|6666666.118250.peg.1868	hypothetical protein	-				0
82	1869	212	fig|6666666.118250.peg.1869	hypothetical protein	-				0
82	1870	872	fig|6666666.118250.peg.1870	Alanyl-tRNA synthetase (EC 6.1.1.7)	bi	1	1071	fig|242619.1.peg.1071	58.39	Alanyl-tRNA synthetase (EC 6.1.1.7)
82	1871	282	fig|6666666.118250.peg.1871	hypothetical protein	-				0
82	1872	168	fig|6666666.118250.peg.1872	hypothetical protein	-				0
82	1873	219	fig|6666666.118250.peg.1873	hypothetical protein	-				0
82	1874	464	fig|6666666.118250.peg.1874	Large repetitive protein	bi	1	896	fig|242619.1.peg.896	34.53	hypothetical protein
82	1875	782	fig|6666666.118250.peg.1875	TonB-dependent receptor, putative	uni	1	1280	fig|242619.1.peg.1280	29.11	putative TonB-dependent receptor
82	1876	435	fig|6666666.118250.peg.1876	GTP-binding protein EngA	bi	1	1838	fig|242619.1.peg.1838	62.24	GTP-binding protein EngA
82	1877	65	fig|6666666.118250.peg.1877	hypothetical protein	bi	1	1812	fig|242619.1.peg.1812	44.44	Sulfur carrier protein ThiS
82	1878	584	fig|6666666.118250.peg.1878	Hydroxymethylpyrimidine phosphate synthase ThiC (EC 4.1.99.17)	bi	1	1811	fig|242619.1.peg.1811	64.94	Thiamin biosynthesis protein ThiC
82	1879	2932	fig|6666666.118250.peg.1879	hypothetical protein	-				0
82	1880	56	fig|6666666.118250.peg.1880	hypothetical protein	-				0
82	1881	1024	fig|6666666.118250.peg.1881	TPR-domain containing protein	bi	1	1412	fig|242619.1.peg.1412	25.71	TPR domain protein
82	1882	580	fig|6666666.118250.peg.1882	putative TonB-dependent receptor	bi	1	1413	fig|242619.1.peg.1413	22.5	putative TonB-dependent receptor
82	1883	440	fig|6666666.118250.peg.1883	hypothetical protein	-				0
82	1884	438	fig|6666666.118250.peg.1884	Predicted ATPase related to phosphate starvation-inducible protein PhoH	bi	1	1135	fig|242619.1.peg.1135	56.39	Predicted ATPase related to phosphate starvation-inducible protein PhoH
82	1885	185	fig|6666666.118250.peg.1885	hypothetical protein	-				0
82	1886	301	fig|6666666.118250.peg.1886	3'(2'),5'-bisphosphate nucleotidase (EC 3.1.3.7)	-				0
82	1887	369	fig|6666666.118250.peg.1887	(R)-2-hydroxyacid dehydrogenase, similar to L-sulfolactate dehydrogenase (EC 1.1.1.272)	-				0
82	1888	166	fig|6666666.118250.peg.1888	hypothetical protein	bi	1	550	fig|242619.1.peg.550	28.24	hypothetical protein
82	1889	288	fig|6666666.118250.peg.1889	Transketolase, N-terminal section (EC 2.2.1.1)	bi	1	1493	fig|242619.1.peg.1493	35.41	Transketolase (EC 2.2.1.1)
82	1890	360	fig|6666666.118250.peg.1890	Transketolase, C-terminal section (EC 2.2.1.1)	uni	1	1899	fig|242619.1.peg.1899	27.08	1-deoxy-D-xylulose 5-phosphate synthase (EC 2.2.1.7)
82	1891	251	fig|6666666.118250.peg.1891	Membrane protein, putative	-				0
82	1892	151	fig|6666666.118250.peg.1892	hypothetical protein	-				0
82	1893	427	fig|6666666.118250.peg.1893	Serine hydroxymethyltransferase (EC 2.1.2.1)	bi	1	36	fig|242619.1.peg.36	73.47	Serine hydroxymethyltransferase (EC 2.1.2.1)
82	1894	630	fig|6666666.118250.peg.1894	Amidophosphoribosyltransferase (EC 2.4.2.14)	bi	1	463	fig|242619.1.peg.463	51.93	Amidophosphoribosyltransferase (EC 2.4.2.14)
83	1895	591	fig|6666666.118250.peg.1895	hypothetical protein	-				0
83	1896	136	fig|6666666.118250.peg.1896	putative stress-induced protein OsmC	-				0
83	1897	813	fig|6666666.118250.peg.1897	hypothetical protein	-				0
83	1898	45	fig|6666666.118250.peg.1898	hypothetical protein	-				0
83	1899	53	fig|6666666.118250.peg.1899	hypothetical protein	-				0
83	1900	369	fig|6666666.118250.peg.1900	Gll1843 protein	bi	1	886	fig|242619.1.peg.886	42.06	conserved domain protein
83	1901	109	fig|6666666.118250.peg.1901	FIG00935708: hypothetical protein	bi	1	1334	fig|242619.1.peg.1334	72.64	hypothetical protein
83	1902	198	fig|6666666.118250.peg.1902	hypothetical transporter PduT for various metalloporphyrins	bi	1	1333	fig|242619.1.peg.1333	61.22	hypothetical transporter PduT for various metalloporphyrins
83	1903	241	fig|6666666.118250.peg.1903	hypothetical protein	bi	1	1332	fig|242619.1.peg.1332	34.7	hypothetical protein
83	1904	43	fig|6666666.118250.peg.1904	hypothetical protein	-				0
83	1905	1489	fig|6666666.118250.peg.1905	CobN/magnesium chelatase family protein	bi	1	1331	fig|242619.1.peg.1331	53.53	CobN/magnesium chelatase family protein
83	1906	41	fig|6666666.118250.peg.1906	hypothetical protein	-				0
84	1907	497	fig|6666666.118250.peg.1907	putative outer membrane protein, probably involved in nutrient binding	bi	1	163	fig|242619.1.peg.163	28.57	lipoprotein RagB
84	1908	994	fig|6666666.118250.peg.1908	TonB family protein / TonB-dependent receptor	uni	1	162	fig|242619.1.peg.162	33.4	TonB-dependent receptor
84	1909	3036	fig|6666666.118250.peg.1909	multidomain protein with s-layer homology region, glug motif, ig motif, i-set domain	-				0
85	1910	44	fig|6666666.118250.peg.1910	hypothetical protein	-				0
85	1911	493	fig|6666666.118250.peg.1911	Inosine-5'-monophosphate dehydrogenase (EC 1.1.1.205)	bi	1	459	fig|242619.1.peg.459	33.06	Inosine-5'-monophosphate dehydrogenase (EC 1.1.1.205)
85	1912	643	fig|6666666.118250.peg.1912	Foldase protein PrsA precursor (EC 5.2.1.8)	-				0
85	1913	278	fig|6666666.118250.peg.1913	hypothetical protein	-				0
85	1914	455	fig|6666666.118250.peg.1914	Survival protein SurA precursor (Peptidyl-prolyl cis-trans isomerase SurA) (EC 5.2.1.8)	bi	1	358	fig|242619.1.peg.358	32.95	peptidyl-prolyl cis-trans isomerase, PPIC-type
85	1915	610	fig|6666666.118250.peg.1915	hypothetical protein	bi	1	357	fig|242619.1.peg.357	25.22	S-layer protein
85	1916	275	fig|6666666.118250.peg.1916	rRNA small subunit 7-methylguanosine (m7G) methyltransferase GidB	bi	1	1122	fig|242619.1.peg.1122	48.06	Ribosomal RNA small subunit methyltransferase G (EC 2.1.1.-)
85	1917	206	fig|6666666.118250.peg.1917	RNA polymerase sigma factor SigW	bi	1	1421	fig|242619.1.peg.1421	29.65	RNA polymerase sigma-70 factor, ECF subfamily
85	1918	385	fig|6666666.118250.peg.1918	N-acetylglucosaminyltransferase (EC 2.4.1.-)	-				0
85	1919	291	fig|6666666.118250.peg.1919	peptidase, M23/M37 family	uni	1	1880	fig|242619.1.peg.1880	38.1	peptidase, M23/M37 family
85	1920	388	fig|6666666.118250.peg.1920	1-deoxy-D-xylulose 5-phosphate reductoisomerase (EC 1.1.1.267)	bi	1	1170	fig|242619.1.peg.1170	51.43	1-deoxy-D-xylulose 5-phosphate reductoisomerase (EC 1.1.1.267)
85	1921	440	fig|6666666.118250.peg.1921	Membrane-associated zinc metalloprotease	bi	1	331	fig|242619.1.peg.331	43.41	membrane-associated zinc metalloprotease, putative
85	1922	435	fig|6666666.118250.peg.1922	Membrane-bound lytic murein transglycosylase D precursor (EC 3.2.1.-)	uni	1	122	fig|242619.1.peg.122	39.14	Membrane-bound lytic murein transglycosylase D precursor (EC 3.2.1.-)
85	1923	102	fig|6666666.118250.peg.1923	hypothetical protein	-				0
85	1924	118	fig|6666666.118250.peg.1924	hypothetical protein	-				0
85	1925	64	fig|6666666.118250.peg.1925	hypothetical protein	-				0
85	1926	448	fig|6666666.118250.peg.1926	hypothetical protein	bi	1	1149	fig|242619.1.peg.1149	33.78	hypothetical protein
85	1927	43	fig|6666666.118250.peg.1927	hypothetical protein	-				0
85	1928	171	fig|6666666.118250.peg.1928	Zinc metalloprotease (EC 3.4.24.-)	-				0
85	1929	341	fig|6666666.118250.peg.1929	tRNA dihydrouridine synthase B (EC 1.-.-.-)	bi	1	19	fig|242619.1.peg.19	50	tRNA dihydrouridine synthase B (EC 1.-.-.-)
85	1930	200	fig|6666666.118250.peg.1930	Dihydrofolate reductase (EC 1.5.1.3)	bi	1	1764	fig|242619.1.peg.1764	42.55	Dihydrofolate reductase (EC 1.5.1.3)
85	1931	99	fig|6666666.118250.peg.1931	hypothetical protein	-				0
85	1932	169	fig|6666666.118250.peg.1932	hypothetical protein	-				0
85	1933	39	fig|6666666.118250.peg.1933	hypothetical protein	-				0
85	1934	46	fig|6666666.118250.peg.1934	hypothetical protein	-				0
85	1935	571	fig|6666666.118250.peg.1935	Lysyl-tRNA synthetase (class II) (EC 6.1.1.6)	bi	1	1176	fig|242619.1.peg.1176	57.12	Lysyl-tRNA synthetase (class II) (EC 6.1.1.6)
85	1936	684	fig|6666666.118250.peg.1936	Outer membrane lipoprotein omp16 precursor	bi	1	1178	fig|242619.1.peg.1178	36.26	hypothetical protein
85	1937	125	fig|6666666.118250.peg.1937	hypothetical protein	-				0
85	1938	399	fig|6666666.118250.peg.1938	Phosphoribosylformylglycinamidine cyclo-ligase (EC 6.3.3.1)	bi	1	66	fig|242619.1.peg.66	64.86	Phosphoribosylformylglycinamidine cyclo-ligase (EC 6.3.3.1)
85	1939	147	fig|6666666.118250.peg.1939	hypothetical protein	-				0
85	1940	381	fig|6666666.118250.peg.1940	Lipoprotein releasing system transmembrane protein LolC	bi	1	1077	fig|242619.1.peg.1077	33.64	membrane protein, putative
85	1941	933	fig|6666666.118250.peg.1941	Outer membrane assembly protein	-				0
85	1942	264	fig|6666666.118250.peg.1942	hypothetical protein	-				0
85	1943	444	fig|6666666.118250.peg.1943	hypothetical protein	bi	1	207	fig|242619.1.peg.207	26.7	hypothetical protein
85	1944	73	fig|6666666.118250.peg.1944	hypothetical protein	-				0
85	1945	51	fig|6666666.118250.peg.1945	hypothetical protein	-				0
85	1946	1294	fig|6666666.118250.peg.1946	DNA polymerase III alpha subunit (EC 2.7.7.7)	bi	1	31	fig|242619.1.peg.31	42.16	DNA polymerase III alpha subunit (EC 2.7.7.7)
85	1947	106	fig|6666666.118250.peg.1947	Thioredoxin	bi	1	30	fig|242619.1.peg.30	59.05	Thioredoxin
85	1948	186	fig|6666666.118250.peg.1948	hypothetical protein	bi	1	1788	fig|242619.1.peg.1788	29.65	hypothetical protein
85	1949	248	fig|6666666.118250.peg.1949	FKBP-type peptidyl-prolyl cis-trans isomerase	uni	1	623	fig|242619.1.peg.623	33.33	FKBP-type peptidyl-prolyl cis-trans isomerase fklB (EC 5.2.1.8)
85	1950	3070	fig|6666666.118250.peg.1950	hypothetical protein	-				0
85	1951	42	fig|6666666.118250.peg.1951	hypothetical protein	-				0
85	1952	618	fig|6666666.118250.peg.1952	Methyl-accepting chemotaxis protein	-				0
85	1953	3197	fig|6666666.118250.peg.1953	hypothetical protein	-				0
85	1954	57	fig|6666666.118250.peg.1954	hypothetical protein	-				0
85	1955	80	fig|6666666.118250.peg.1955	hypothetical protein	-				0
85	1956	1014	fig|6666666.118250.peg.1956	membrane protein, putative	bi	1	1839	fig|242619.1.peg.1839	37.34	membrane protein, putative
85	1957	149	fig|6666666.118250.peg.1957	Polysaccharide deacetylase	bi	1	1840	fig|242619.1.peg.1840	38.24	polysaccharide deacetylase
85	1958	3131	fig|6666666.118250.peg.1958	hypothetical protein	-				0
85	1959	966	fig|6666666.118250.peg.1959	Chitinase (EC 3.2.1.14)	-				0
