# Supplementary material for: Discovery of a Novel Periodontal Disease-Associated Bacterium
Source: Microb Ecol. 2018 Jun 2;77(1):267–76. doi: 10.1007/s00248-018-1200-6 (PMC6275135; doi:10.1007/s00248-018-1200-6)
Supplement: Supplementary file 3 — Results from antiSMASH analysis showing Candidatus periocalifornicus genomic potential to produce bioactive small molecules. (XLSX 40 kb) [file 248_2018_1200_MOESM3_ESM.xlsx]

## Sheet: Sheet2
Input accession number	Contig number	Input name	Gene cluster type	Gene cluster genes	Gene cluster gene accessions	Compound with gene cluster of highest homology
LIIK01000002.1	contig21277392,	Candidatus Bacteroides periocalifornicus isolate 12B contig21277392, whole genome shotgun sequence.	cf_putative S-layer glycan	AL399_00850;AL399_00855;AL399_00860;AL399_00865;AL399_00870	KQM09620.1;KQM09621.1;KQM09622.1;KQM09623.1;KQM09624.1
LIIK01000006.1	contig10835311,	Candidatus Bacteroides periocalifornicus isolate 12B contig10835311, whole genome shotgun sequence.	cf_fatty_acid	AL399_01980;AL399_01985;AL399_01990;AL399_01995;AL399_02000;AL399_02005;AL399_02020;AL399_02025;AL399_02030;AL399_02035;AL399_02040;AL399_02045;AL399_02050	KQM09372.1;KQM09373.1;KQM09374.1;KQM09375.1;KQM09376.1;KQM09377.1;KQM09378.1;KQM09379.1;KQM09408.1;KQM09380.1;KQM09381.1;KQM09382.1;KQM09409.1
LIIK01000010.1	contig28631692,	Candidatus Bacteroides periocalifornicus isolate 12B contig28631692, whole genome shotgun sequence.	cf_fatty_acid	AL399_03060;AL399_03065;AL399_03070;AL399_03075;AL399_03085;AL399_03090;AL399_03095;AL399_03100;AL399_03105;AL399_03110	KQM09156.1;KQM09201.1;KQM09157.1;KQM09158.1;KQM09159.1;KQM09160.1;KQM09161.1;KQM09162.1;KQM09163.1;KQM09164.1
LIIK01000029.1	contig19131294,	Candidatus Bacteroides periocalifornicus isolate 12B contig19131294, whole genome shotgun sequence.	cf_putative	AL399_06335;AL399_06340;AL399_06345;AL399_06350;AL399_06355;AL399_06360;AL399_06365;AL399_06370;AL399_06375;AL399_06380	KQM08601.1;KQM08602.1;KQM08603.1;KQM08604.1;KQM08605.1;KQM08606.1;KQM08607.1;KQM08608.1;KQM08609.1;KQM08618.1
LIIK01000032.1	contig20329936,	Candidatus Bacteroides periocalifornicus isolate 12B contig20329936, whole genome shotgun sequence.	cf_putative	AL399_06690;AL399_06695;AL399_06700;AL399_06705;AL399_06710;AL399_06720;AL399_06725	KQM08549.1;KQM08556.1;KQM08557.1;KQM08550.1;KQM08551.1;KQM08558.1;KQM08559.1
LIIK01000036.1	contig24128012,	Candidatus Bacteroides periocalifornicus isolate 12B contig24128012, whole genome shotgun sequence.	arylpolyene Flexirubin	AL399_07055;AL399_07060;AL399_07070;AL399_07075;AL399_07085;AL399_07090;AL399_07100;AL399_07105;AL399_07115;AL399_07125;AL399_07130;AL399_07135;AL399_07140;AL399_07145;AL399_07150;AL399_07155;AL399_07160;AL399_07165	KQM08468.1;KQM08469.1;KQM08470.1;KQM08471.1;KQM08472.1;KQM08473.1;KQM08474.1;KQM08475.1;KQM08476.1;KQM08477.1;KQM08478.1;KQM08479.1;KQM08480.1;KQM08481.1;KQM08482.1;KQM08483.1;KQM08484.1;KQM08485.1
LIIK01000037.1	contig24227858,	Candidatus Bacteroides periocalifornicus isolate 12B contig24227858, whole genome shotgun sequence.	cf_saccaride O-antigen	AL399_07170;AL399_07175;AL399_07185;AL399_07190;AL399_07195;AL399_07200;AL399_07205;AL399_07210;AL399_07215;AL399_07220;AL399_07225;AL399_07230;AL399_07235;AL399_07240;AL399_07245;AL399_07250;AL399_07255;AL399_07260;AL399_07265	KQM08449.1;KQM08450.1;KQM08451.1;KQM08452.1;KQM08453.1;KQM08454.1;KQM08455.1;KQM08456.1;KQM08457.1;KQM08458.1;KQM08459.1;KQM08460.1;KQM08461.1;KQM08462.1;KQM08463.1;KQM08464.1;KQM08467.1;KQM08465.1;KQM08466.1
